# Supplementary material for: Metal 3D nanoprinting with coupled fields
Source: Nat Commun. 2023 Aug 15;14:4920. doi: 10.1038/s41467-023-40577-3 (PMC10427678; doi:10.1038/s41467-023-40577-3)
Supplement: Supplementary file 3 — Source Data [file 41467_2023_40577_MOESM3_ESM.xlsx]

## Sheet: figure1 f
Diameter (nm)	dN/dlogDp(×106 cm-3)	Standard deviation
1.06	0	0
1.09	0	0
1.13	0	0
1.18	0	0
1.22	0	0
1.26	0	0
1.31	0	0
1.36	0	0
1.41	0	0
1.46	0	0
1.51	0	0
1.57	0	0
1.63	0	0
1.68	0	0
1.75	0	0
1.81	7.4	18.1262
1.88	0	0
1.95	6.88333	16.8606
2.02	13.4667	32.9865
2.09	13.1667	32.2516
2.17	51.5167	93.5764
2.25	204.467	383.617
2.33	644.467	1143.02
2.41	1896	3215.98
2.5	4131.68	6172.18
2.59	8910	12125.9
2.69	17243.3	19339
2.79	32583.3	33794.9
2.89	55033.3	55300.1
3	88600	80487.3
3.11	141183	124269
3.22	216467	166320
3.34	314167	213807
3.46	446833	288200
3.59	635333	362861
3.72	902333	482864
3.85	1239500	588298
4	1.57833e+06	638887
4.14	2030000	744849
4.29	2525000	823814
4.45	3.20167e+06	905172
4.61	3.87333e+06	933481
4.78	4.46667e+06	852682
4.96	5.13167e+06	815412
5.14	5.66833e+06	774840
5.33	6100000	579103
5.52	6455000	577226
5.73	6.60333e+06	585309
5.94	6.72667e+06	599155
6.15	6.29667e+06	882874
6.38	6.02167e+06	628408
6.61	5.56667e+06	911168
6.85	5.05167e+06	1.06424e+06
7.1	4295000	971509
7.37	3.52667e+06	961513
7.64	2770000	700286
7.91	2240000	606663
8.2	1.72117e+06	528178
8.51	1.40183e+06	498129
8.82	1.04017e+06	422640
9.14	725333	267452
9.47	516833	247630
9.82	335617	150798
10.2	211617	90342.7
10.6	138267	69578.8
10.9	88016.7	35226.7
11.3	53283.3	19759.3
11.8	39750	19411.1
12.2	26255	11041.5
12.6	19011.7	7689.27
13.1	16155	5157.18
13.6	10951.7	2405.21
14.1	7476.67	690.208
14.6	5978.33	1766.87
15.1	5083.33	1754.38
15.7	3975	1181.94
16.3	3740	791.53
16.8	3128.33	1061.95
17.5	2656.67	813.232
18.1	2456.67	721.572
18.8	2236.67	664.971
19.5	2126.67	523.284
20.2	2010	570.824
20.9	1758.33	767.552
21.7	1554.2	478.697
22.5	1368.07	501.542
23.3	1165.17	334.637
24.1	1245.2	374.298
25	867.483	219.066
25.9	817.733	233.215
26.9	744.5	283.684
27.9	711.217	221.93
28.9	735.65	189.355

## Sheet: figure1 g
Diameter (nm)	E∕〖Q_s 〗 ((V cm"-" 1)/Lpm)									Diameter (nm)	E∕〖Q_s 〗 ((V cm"-" 1)/Lpm)
7.08712	200									9.40156	200
7.06667	198.861									9.4	199.934
7.0632	198.667									9.36986	198.667
7.03932	197.333									9.33797	197.333
7.01527	196									9.33333	197.14
7	195.158									9.30605	196
6.99115	194.667									9.27394	194.667
6.96701	193.333									9.26667	194.366
6.9427	192									9.2418	193.333
6.93333	191.489									9.20949	192
6.91836	190.667									9.2	191.61
6.89395	189.333									9.17712	190.667
6.86936	188									9.1446	189.333
6.86667	187.854									9.13333	188.874
6.84482	186.667									9.112	188
6.82012	185.333									9.07925	186.667
6.8	184.254									9.06667	186.157
6.7953	184									9.04642	185.333
6.77049	182.667									9.01345	184
6.7455	181.333									9	183.459
6.73333	180.688									8.98039	182.667
6.72046	180									8.94718	181.333
6.69535	178.667									8.93333	180.78
6.67005	177.333									8.91388	180
6.66667	177.156									8.88043	178.667
6.64478	176									8.86667	178.121
6.61936	174.667									8.84689	177.333
6.6	173.658									8.81319	176
6.5938	173.333									8.8	175.481
6.56825	172									8.7794	174.667
6.54249	170.667									8.74545	173.333
6.53333	170.195									8.73333	172.86
6.51671	169.333									8.71141	172
6.49081	168									8.6772	170.667
6.46667	166.766									8.66667	170.258
6.46474	166.667									8.6429	169.333
6.4387	165.333									8.60842	168
6.41245	164									8.6	167.676
6.4	163.371									8.57386	166.667
6.38613	162.667									8.5391	165.333
6.35973	161.333									8.53333	165.113
6.33333	160.011									8.50428	164
6.33311	160									8.46923	162.667
6.30655	158.667									8.46667	162.57
6.27977	157.333									8.43414	161.333
6.26667	156.685									8.4	160.045
6.2529	156									8.3988	160
6.22595	154.667									8.36344	158.667
6.2	153.394									8.33333	157.54
6.19877	153.333									8.32782	157.333
6.17164	152									8.29214	156
6.14428	150.667									8.26667	155.055
6.13333	150.137									8.25624	154.667
6.11685	149.333									8.22024	153.333
6.08929	148									8.2	152.589
6.06667	146.914									8.18406	152
6.06154	146.667									8.14772	150.667
6.03379	145.333									8.13333	150.142
6.00579	144									8.11125	149.333
6	143.726									8.07457	148
5.97777	142.667									8.06667	147.714
5.94956	141.333									8.0378	146.667
5.93333	140.572									8.00075	145.333
5.92121	140									8	145.306
5.89278	138.667									7.96368	144
5.86667	137.453									7.93333	142.918
5.86411	137.333									7.92632	142.667
5.83545	136									7.88888	141.333
5.80651	134.667									7.86667	140.548
5.8	134.368									7.85121	140
5.77755	133.333									7.81337	138.667
5.74837	132									7.8	138.199
5.73333	131.318									7.77538	137.333
5.71906	130.667									7.73714	136
5.68963	129.333									7.73333	135.868
5.66667	128.302									7.69882	134.667
5.65997	128									7.66667	133.557
5.63028	126.667									7.66021	133.333
5.60027	125.333									7.62149	132
5.6	125.321									7.6	131.266
5.5703	124									7.58254	130.667
5.54001	122.667									7.54338	129.333
5.53333	122.375									7.53333	128.994
5.50967	121.333									7.50407	128
5.47909	120									7.46667	126.741
5.46667	119.463									7.46447	126.667
5.44838	118.667									7.42478	125.333
5.41748	117.333									7.4	124.508
5.4	116.585									7.38481	124
5.3864	116									7.34463	122.667
5.35518	114.667									7.33333	122.294
5.33333	113.743									7.30429	121.333
5.32372	113.333									7.26667	120.1
5.29216	112									7.26363	120
5.26667	110.935									7.22286	118.667
5.2603	110.667									7.2	117.925
5.22838	109.333									7.1818	117.333
5.2	108.161									7.1405	116
5.19612	108									7.13333	115.77
5.16383	106.667									7.09903	114.667
5.13333	105.422									7.06667	113.635
5.13117	105.333									7.05725	113.333
5.09848	104									7.01527	112
5.06667	102.718									7	111.519
5.0654	102.667									6.97306	110.667
5.0323	101.333									6.93333	109.422
5	100.049									6.93051	109.333
4.99878	100									6.88782	108
4.96525	98.6667									6.86667	107.345
4.93333	97.4141									6.84482	106.667
4.93129	97.3333									6.80149	105.333
4.8973	96									6.8	105.288
4.86667	94.8142									6.75802	104
4.86288	94.6667									6.73333	103.25
4.8284	93.3333									6.7142	102.667
4.8	92.249									6.67005	101.333
4.79352	92									6.66667	101.232
4.75853	90.6667									6.62573	100
4.73333	89.7186									6.6	99.2333
4.72316	89.3333									6.58105	98.6667
4.68762	88									6.53602	97.3333
4.66667	87.223									6.53333	97.2543
4.65176	86.6667									6.49081	96
4.61564	85.3333									6.46667	95.2949
4.6	84.7622									6.44523	94.6667
4.57926	84									6.4	93.3551
4.54253	82.6667									6.39925	93.3333
4.53333	82.3362									6.35309	92
4.50561	81.3333									6.33333	91.435
4.46822	80									6.30655	90.6667
4.46667	79.945									6.26667	89.5345
4.43074	78.6667									6.2596	89.3333
4.4	77.5888									6.21238	88
4.39276	77.3333									6.2	87.6536
4.35459	76									6.16482	86.6667
4.33333	75.2673									6.13333	85.7925
4.31602	74.6667									6.11685	85.3333
4.27708	73.3333									6.06846	84
4.26667	72.9808									6.06667	83.951
4.23788	72									6.01982	82.6667
4.2	70.7292									6	82.1291
4.19815	70.6667									5.97074	81.3333
4.15827	69.3333									5.93333	80.327
4.13333	68.5125									5.92121	80
4.11786	68									5.87128	78.6667
4.07707	66.6667									5.86667	78.5446
4.06667	66.3308									5.82102	77.3333
4.03596	65.3333									5.8	76.7819
4	64.184									5.77028	76
3.99428	64									5.73333	75.0389
3.95233	62.6667									5.71906	74.6667
3.93333	62.0722									5.66736	73.3333
3.90987	61.3333									5.66667	73.3157
3.86682	60									5.61531	72
3.86667	59.9954									5.6	71.6122
3.82354	58.6667									5.56276	70.6667
3.8	57.9536									5.53333	69.9284
3.77964	57.3333									5.50967	69.3333
3.73513	56									5.46667	68.2645
3.73333	55.9468									5.45605	68
3.69032	54.6667									5.4019	66.6667
3.66667	53.9751									5.4	66.6202
3.64484	53.3333									5.34732	65.3333
3.6	52.0385									5.33333	64.9958
3.59868	52									5.29216	64
3.55215	50.6667									5.26667	63.3912
3.53333	50.1369									5.2364	62.6667
3.50494	49.3333									5.2	61.8064
3.46667	48.2704									5.18003	61.3333
3.45698	48									5.13333	60.2413
3.40843	46.6667									5.12303	60
3.4	46.4391									5.06667	58.6961
3.35927	45.3333									5.0654	58.6667
3.33333	44.6429									5.00719	57.3333
3.30931	44									5	57.1708
3.26667	42.8818									4.94831	56
3.25851	42.6667									4.93333	55.6652
3.20698	41.3333									4.88872	54.6667
3.2	41.1559									4.86667	54.1795
3.15473	40									4.8284	53.3333
3.13333	39.4651									4.8	52.7137
3.10154	38.6667									4.76732	52
3.06667	37.8096									4.73333	51.2678
3.04737	37.3333									4.70546	50.6667
3	36.1893									4.66667	49.8417
2.99219	36									4.64278	49.3333
2.93602	34.6667									4.6	48.4355
2.93333	34.6042									4.57926	48
2.87889	33.3333									4.53333	47.0493
2.86667	33.0544									4.51486	46.6667
2.82059	32									4.46667	45.6829
2.8	31.5398									4.44955	45.3333
2.76104	30.6667									4.4	44.3364
2.73333	30.0605									4.38328	44
2.70017	29.3333									4.33333	43.0099
2.66667	28.6166									4.31602	42.6667
2.6379	28									4.26667	41.7033
2.6	27.2079									4.24771	41.3333
2.57414	26.6667									4.2	40.4167
2.53333	25.8346									4.1783	40
2.50877	25.3333									4.13333	39.15
2.46667	24.4966									4.10774	38.6667
2.44168	24									4.06667	37.9033
2.4	23.194									4.03596	37.3333
2.37271	22.6667									4	36.6766
2.33333	21.9268									3.9629	36
2.30169	21.3333									3.93333	35.4698
2.26667	20.695									3.88846	34.6667
2.22842	20									3.86667	34.2831
2.2	19.4986									3.81257	33.3333
2.15264	18.6667									3.8	33.1163
2.13333	18.3377									3.73513	32
2.07405	17.3333									3.73333	31.9696
2.06667	17.2122									3.66667	30.8429
2	16.1222									3.65621	30.6667
1.9925	16									3.6	29.7363
1.93333	15.0677									3.57557	29.3333
1.90765	14.6667									3.53333	28.6497
1.86667	14.0486									3.49303	28
1.81866	13.3333									3.46667	27.5831
1.8	13.0651									3.40843	26.6667
1.73333	12.1172									3.4	26.5366
1.72506	12									3.33333	25.5102
1.66667	11.2048									3.32181	25.3333
1.6264	10.6667									3.26667	24.5039
1.6	10.3279									3.23295	24
1.53333	9.48668									3.2	23.5176
1.52109	9.33333									3.14143	22.6667
1.46667	8.68105									3.13333	22.5515
1.40802	8									3.06667	21.6055
1.4	7.91104									3.04737	21.3333
1.33333	7.17667									3	20.6796
1.28535	6.66667									2.95026	20
1.26667	6.47796									2.93333	19.7738
1.2	5.81493									2.86667	18.8882
1.14951	5.33333									2.8499	18.6667
1.13333	5.18758									2.8	18.0227
1.06667	4.59595									2.74587	17.3333
1	4.04004									2.73333	17.1775
0.99518	4									2.66667	16.3523
0.93333	3.51987									2.6379	16
0.86667	3.03547									2.6	15.5474
0.81266	2.66667									2.53333	14.7626
0.8	2.58684									2.52516	14.6667
0.73333	2.174									2.46667	13.9981
0.66667	1.79698									2.4073	13.3333
0.6	1.45578									2.4	13.2537
0.57513	1.33333									2.33333	12.5296
0.53333	1.15043									2.28353	12
0.46667	0.88093									2.26667	11.8257
0.4	0.64732									2.2	11.1421
0.33333	0.4496									2.15264	10.6667
0.26667	0.28779									2.13333	10.4787
0.2	0.1619									2.06667	9.83554
0.13333	0.07197									2.01326	9.33333
0.06667	0.018									2	9.21267
										1.93333	8.61009
										1.86667	8.02779
										1.86348	8
										1.8	7.46578
										1.73333	6.92409
										1.70107	6.66667
										1.66667	6.40272
										1.6	5.90167
										1.53333	5.42096
										1.52109	5.33333
										1.46667	4.9606
										1.4	4.52059
										1.33333	4.10095
										1.31711	4
										1.26667	3.70169
										1.2	3.32282
										1.13333	2.96433
										1.07507	2.66667
										1.06667	2.62626
										1	2.30859
										0.93333	2.01136
										0.86667	1.73455
										0.8	1.47819
										0.76045	1.33333
										0.73333	1.24229
										0.66667	1.02684
										0.6	0.83187
										0.53333	0.65739
										0.46667	0.50339
										0.4	0.3699
										0.33333	0.25691
										0.26667	0.16445
										0.2	0.09252
										0.13333	0.04113
										0.06667	0.01028

## Sheet: figure2 c
	600V			800V
Characteristic size 𝑹 (μm)	Height h_c (μm)		Characteristic size 𝑹 (μm)	Height h_c (μm)
0	0		0	0
0.1	0.18433		0.1	0.15963
0.2	0.26068		0.2	0.22575
0.3	0.31926		0.3	0.27649
0.4	0.36865		0.4	0.31926
0.5	0.41216		0.5	0.35694
0.6	0.4515		0.6	0.39101
0.7	0.48768		0.7	0.42234
0.8	0.52135		0.8	0.4515
0.9	0.55298		0.9	0.47889
1	0.58289		1	0.5048
1.1	0.61134		1.1	0.52943
1.2	0.63852		1.2	0.55298
1.3	0.6646		1.3	0.57556
1.4	0.68968		1.4	0.59728
1.5	0.71389		1.5	0.61825
1.6	0.7373		1.6	0.63852
1.7	0.75999		1.7	0.65817
1.8	0.78203		1.8	0.67726
1.9	0.80346		1.9	0.69581
2	0.82433		2	0.71389
2.1	0.84469		2.1	0.73152
2.2	0.86456		2.2	0.74873
2.3	0.88399		2.3	0.76556
2.4	0.90301		2.4	0.78203
2.5	0.92163		2.5	0.79815
2.6	0.93988		2.6	0.81396
2.7	0.95778		2.7	0.82946
2.8	0.97536		2.8	0.84469
2.9	0.99262		2.9	0.85964
3	1.00959		3	0.87433
3.1	1.02628		3.1	0.88879
3.2	1.0427		3.2	0.90301
3.3	1.05887		3.3	0.91701
3.4	1.07479		3.4	0.9308
3.5	1.09048		3.5	0.94439
3.6	1.10595		3.6	0.95778
3.7	1.12121		3.7	0.97099
3.8	1.13626		3.8	0.98403
3.9	1.15111		3.9	0.99689
4	1.16578		4	1.00959
4.1	1.18026		4.1	1.02213
4.2	1.19457		4.2	1.03452
4.3	1.2087		4.3	1.04677
4.4	1.22268		4.4	1.05887
4.5	1.23649		4.5	1.07083
4.6	1.25016		4.6	1.08267
4.7	1.26367		4.7	1.09437
4.8	1.27704		4.8	1.10595
4.9	1.29028		4.9	1.11741
5	1.30338		5	1.12876
5.1	1.31635		5.1	1.13999
5.2	1.32919		5.2	1.15111
5.3	1.34191		5.3	1.16213
5.4	1.35451		5.4	1.17304
5.5	1.36699		5.5	1.18385
5.6	1.37937		5.6	1.19457
5.7	1.39163		5.7	1.20518
5.8	1.40378		5.8	1.21571
5.9	1.41583		5.9	1.22615
6	1.42778		20	1.22615
6.1	1.43963
6.2	1.45138
6.3	1.46304
6.4	1.4746
6.5	1.48608
6.6	1.49747
6.7	1.50877
6.8	1.51999
6.9	1.53112
7	1.54218
7.1	1.55315
7.2	1.56405
7.3	1.57488
7.4	1.58563
7.5	1.59631
7.6	1.60691
7.7	1.61745
7.8	1.62792
20	1.62792

## Sheet: figure2 d
	400V					500V					600V					700V					800V				blue cruve as same as 600V cruve in figure2 c
Characteristic size 𝑹 (μm)	Height h_c (μm)	Standard deviation			Characteristic size 𝑹 (μm)	Height h_c (μm)	Standard deviation			Characteristic size 𝑹 (μm)	Height h_c (μm)	Standard deviation			Characteristic size 𝑹 (μm)	Height h_c (μm)	Standard deviation			Characteristic size 𝑹 (μm)	Height h_c (μm)	Standard deviation				Characteristic size 𝑹 (μm)	Height h_c (μm)
6.70667	1.54763	0.04616			6.93667	1.58227	0.03901			7.0775	1.69486	0.12297			7.0575	1.56351	0.03904			7.08667	1.67465	0.0709				0	0
5.6175	1.44342	0.04965			5.925	1.44034	0.04435			5.9075	1.49278	0.12428			5.94333	1.44804	0.08751			6.0075	1.37234	0.09629				0.1	0.18433
4.552	1.2933	0.04689			4.885	1.29099	0.06514			4.874	1.34539	0.11881			4.886	1.38684	0.15076			4.975	1.26674	0.09631				0.2	0.26068
3.474	1.01597	0.06777			3.766	1.27483	0.04973			3.88167	1.33737	0.05291			3.94	1.1786	0.06137			3.952	0.99192	0.06199				0.3	0.31926
2.455	0.57456	0.07113			2.745	0.87955	0.04857			2.84333	0.855	0.05332			2.92333	0.86445	0.10505			2.86167	0.70571	0.11719				0.4	0.36865
1.595	0.33066	0.0514			1.81	0.44414	0.06753			1.85	0.44342	0.06992			2.03875	0.61952	0.13956			1.95286	0.47321	0.09509				0.5	0.41216
																										0.6	0.4515
																										0.7	0.48768
																										0.8	0.52135
																										0.9	0.55298
																										1	0.58289
																										1.1	0.61134
																										1.2	0.63852
																										1.3	0.6646
																										1.4	0.68968
																										1.5	0.71389
																										1.6	0.7373
																										1.7	0.75999
																										1.8	0.78203
																										1.9	0.80346
																										2	0.82433
																										2.1	0.84469
																										2.2	0.86456
																										2.3	0.88399
																										2.4	0.90301
																										2.5	0.92163
																										2.6	0.93988
																										2.7	0.95778
																										2.8	0.97536
																										2.9	0.99262
																										3	1.00959
																										3.1	1.02628
																										3.2	1.0427
																										3.3	1.05887
																										3.4	1.07479
																										3.5	1.09048
																										3.6	1.10595
																										3.7	1.12121
																										3.8	1.13626
																										3.9	1.15111
																										4	1.16578
																										4.1	1.18026
																										4.2	1.19457
																										4.3	1.2087
																										4.4	1.22268
																										4.5	1.23649
																										4.6	1.25016
																										4.7	1.26367
																										4.8	1.27704
																										4.9	1.29028
																										5	1.30338
																										5.1	1.31635
																										5.2	1.32919
																										5.3	1.34191
																										5.4	1.35451
																										5.5	1.36699
																										5.6	1.37937
																										5.7	1.39163
																										5.8	1.40378
																										5.9	1.41583
																										6	1.42778
																										6.1	1.43963
																										6.2	1.45138
																										6.3	1.46304
																										6.4	1.4746
																										6.5	1.48608
																										6.6	1.49747
																										6.7	1.50877
																										6.8	1.51999
																										6.9	1.53112
																										7	1.54218
																										7.1	1.55315
																										7.2	1.56405
																										7.3	1.57488
																										7.4	1.58563
																										7.5	1.59631
																										7.6	1.60691
																										7.7	1.61745
																										7.8	1.62792
																										20	1.62792

## Sheet: figure6 e
	4-feet	3-feet
Wavenumber (cm-1)	Reflectivity (normalized)	Reflectivity (normalized)
6997.93	0.31394	0.18974
6996.01	0.31606	0.19231
6994.08	0.31714	0.19227
6992.15	0.31774	0.1917
6990.22	0.31548	0.19214
6988.29	0.31115	0.19241
6986.36	0.3082	0.19311
6984.44	0.30743	0.19303
6982.51	0.30906	0.19067
6980.58	0.31101	0.18786
6978.65	0.3106	0.18692
6976.72	0.30986	0.18759
6974.79	0.31063	0.18658
6972.87	0.31063	0.18239
6970.94	0.30974	0.18045
6969.01	0.31166	0.18363
6967.08	0.31461	0.18595
6965.15	0.3132	0.18489
6963.22	0.3089	0.18462
6961.3	0.30721	0.18552
6959.37	0.30926	0.18432
6957.44	0.31197	0.1835
6955.51	0.3144	0.18774
6953.58	0.31699	0.19254
6951.65	0.31767	0.1914
6949.73	0.31603	0.1874
6947.8	0.31485	0.18565
6945.87	0.31469	0.1847
6943.94	0.3138	0.18369
6942.01	0.31329	0.18635
6940.08	0.313	0.19123
6938.16	0.30945	0.19256
6936.23	0.30553	0.18953
6934.3	0.30544	0.18561
6932.37	0.30741	0.18403
6930.44	0.31	0.18599
6928.51	0.31363	0.18959
6926.59	0.31666	0.19064
6924.66	0.31584	0.1886
6922.73	0.31281	0.18744
6920.8	0.31264	0.18826
6918.87	0.31308	0.1886
6916.94	0.30957	0.18769
6915.02	0.30702	0.18614
6913.09	0.31096	0.18512
6911.16	0.31858	0.18698
6909.23	0.32384	0.19039
6907.3	0.32319	0.19079
6905.37	0.31815	0.1881
6903.45	0.31216	0.18538
6901.52	0.30762	0.18441
6899.59	0.30599	0.18483
6897.66	0.30681	0.18483
6895.73	0.30885	0.1826
6893.8	0.31087	0.17741
6891.88	0.31356	0.17387
6889.95	0.31714	0.17739
6888.02	0.31779	0.18228
6886.09	0.31413	0.18106
6884.16	0.30969	0.17762
6882.23	0.30861	0.17684
6880.31	0.31269	0.17756
6878.38	0.31815	0.17857
6876.45	0.31887	0.17863
6874.52	0.31543	0.178
6872.59	0.31394	0.17878
6870.66	0.31565	0.18133
6868.74	0.31815	0.18508
6866.81	0.31983	0.18748
6864.88	0.31776	0.1855
6862.95	0.31296	0.18074
6861.02	0.3106	0.1784
6859.09	0.31293	0.18055
6857.17	0.31812	0.18268
6855.24	0.3212	0.18209
6853.31	0.31844	0.18127
6851.38	0.31207	0.17975
6849.45	0.30714	0.17659
6847.52	0.30676	0.17429
6845.6	0.30959	0.17488
6843.67	0.31238	0.17855
6841.74	0.31548	0.18222
6839.81	0.31949	0.18243
6837.88	0.32129	0.18009
6835.95	0.31971	0.17866
6834.03	0.31721	0.17889
6832.1	0.31541	0.17775
6830.17	0.31646	0.17672
6828.24	0.32084	0.17908
6826.31	0.32269	0.18036
6824.38	0.3188	0.17863
6822.46	0.31308	0.17724
6820.53	0.30995	0.17573
6818.6	0.31248	0.17425
6816.67	0.31779	0.17436
6814.74	0.31786	0.1737
6812.81	0.31385	0.1713
6810.89	0.3137	0.17103
6808.96	0.31634	0.17438
6807.03	0.31699	0.17754
6805.1	0.31625	0.17874
6803.17	0.31481	0.17823
6801.24	0.31365	0.17518
6799.32	0.31305	0.17097
6797.39	0.3107	0.16715
6795.46	0.3088	0.16448
6793.53	0.31002	0.16563
6791.6	0.31173	0.16997
6789.67	0.313	0.17345
6787.75	0.31274	0.17373
6785.82	0.30861	0.17027
6783.89	0.3058	0.16633
6781.96	0.30986	0.16643
6780.03	0.31406	0.16894
6778.1	0.31099	0.16892
6776.18	0.30632	0.16652
6774.25	0.30952	0.16648
6772.32	0.31673	0.16976
6770.39	0.31819	0.17257
6768.46	0.31421	0.17236
6766.53	0.31039	0.17006
6764.61	0.30942	0.16898
6762.68	0.30988	0.17067
6760.75	0.30981	0.1724
6758.82	0.31125	0.17094
6756.89	0.31442	0.16791
6754.96	0.31601	0.1669
6753.04	0.31541	0.1669
6751.11	0.31483	0.16639
6749.18	0.31449	0.16523
6747.25	0.31255	0.16203
6745.32	0.3093	0.1595
6743.39	0.30767	0.16123
6741.47	0.30837	0.16462
6739.54	0.30887	0.16648
6737.61	0.30837	0.16656
6735.68	0.30736	0.1658
6733.75	0.30582	0.16469
6731.82	0.30666	0.16422
6729.9	0.31103	0.16454
6727.97	0.31512	0.16321
6726.04	0.31637	0.16079
6724.11	0.31548	0.16026
6722.18	0.3138	0.16169
6720.25	0.31195	0.16395
6718.33	0.31127	0.16509
6716.4	0.31365	0.16431
6714.47	0.31618	0.1638
6712.54	0.31531	0.16439
6710.61	0.31322	0.16464
6708.68	0.31082	0.16334
6706.76	0.30757	0.16188
6704.83	0.30702	0.16252
6702.9	0.30861	0.16475
6700.97	0.3076	0.1658
6699.04	0.30498	0.16473
6697.11	0.30536	0.16412
6695.19	0.30827	0.16429
6693.26	0.30947	0.1634
6691.33	0.30866	0.1634
6689.4	0.30786	0.16536
6687.47	0.30654	0.16599
6685.54	0.30447	0.16395
6683.62	0.30325	0.16144
6681.69	0.30373	0.16045
6679.76	0.30568	0.16087
6677.83	0.30767	0.16165
6675.9	0.30832	0.16264
6673.97	0.30858	0.16424
6672.05	0.3095	0.16443
6670.12	0.31046	0.16231
6668.19	0.31067	0.16138
6666.26	0.30935	0.16275
6664.33	0.30801	0.16306
6662.4	0.3089	0.16115
6660.48	0.30957	0.15938
6658.55	0.30748	0.16035
6656.62	0.30613	0.16429
6654.69	0.30784	0.16736
6652.76	0.30774	0.16475
6650.83	0.30375	0.15879
6648.91	0.30077	0.15598
6646.98	0.3014	0.15645
6645.05	0.30327	0.15763
6643.12	0.30464	0.15997
6641.19	0.30548	0.16138
6639.26	0.30378	0.16009
6637.34	0.29885	0.15982
6635.41	0.29469	0.16209
6633.48	0.29385	0.16357
6631.55	0.29654	0.16136
6629.62	0.30166	0.15775
6627.69	0.30548	0.15727
6625.77	0.30512	0.15769
6623.84	0.30135	0.15451
6621.91	0.29837	0.15067
6619.98	0.29803	0.14979
6618.05	0.29888	0.15086
6616.12	0.30046	0.15329
6614.2	0.302	0.15624
6612.27	0.30298	0.15843
6610.34	0.30306	0.16003
6608.41	0.30169	0.16153
6606.48	0.30217	0.16228
6604.55	0.30604	0.16134
6602.63	0.30786	0.16022
6600.7	0.30455	0.15971
6598.77	0.29993	0.15796
6596.84	0.29753	0.15681
6594.91	0.29676	0.15824
6592.98	0.29486	0.15938
6591.06	0.29282	0.15944
6589.13	0.29467	0.15973
6587.2	0.29895	0.15952
6585.27	0.30173	0.159
6583.34	0.3025	0.15902
6581.41	0.30137	0.15904
6579.48	0.29837	0.15923
6577.56	0.29445	0.15891
6575.63	0.29155	0.15824
6573.7	0.292	0.15931
6571.77	0.29479	0.16007
6569.84	0.29566	0.1578
6567.91	0.29433	0.15586
6565.99	0.29349	0.15641
6564.06	0.29275	0.15607
6562.13	0.29111	0.15373
6560.2	0.28898	0.15255
6558.27	0.28799	0.15432
6556.34	0.28955	0.15645
6554.42	0.2908	0.15542
6552.49	0.29126	0.15301
6550.56	0.2934	0.15346
6548.63	0.29546	0.1556
6546.7	0.29537	0.15609
6544.77	0.29373	0.15535
6542.85	0.29203	0.15529
6540.92	0.29097	0.15588
6538.99	0.2895	0.1566
6537.06	0.28845	0.15674
6535.13	0.28955	0.15584
6533.2	0.2922	0.15501
6531.28	0.29481	0.15594
6529.35	0.29537	0.15891
6527.42	0.29417	0.16239
6525.49	0.29383	0.1633
6523.56	0.2928	0.15999
6521.63	0.28934	0.15693
6519.71	0.28614	0.15759
6517.78	0.28511	0.15828
6515.85	0.28465	0.15727
6513.92	0.28285	0.15613
6511.99	0.28193	0.15573
6510.06	0.28542	0.15695
6508.14	0.29051	0.15891
6506.21	0.29075	0.15963
6504.28	0.28669	0.15883
6502.35	0.28535	0.15826
6500.42	0.28773	0.15813
6498.49	0.28864	0.15693
6496.57	0.28686	0.15594
6494.64	0.28585	0.15651
6492.71	0.287	0.15731
6490.78	0.28676	0.15822
6488.85	0.28335	0.16058
6486.92	0.28037	0.16374
6485	0.27941	0.16422
6483.07	0.27855	0.16169
6481.14	0.27845	0.16039
6479.21	0.28186	0.16106
6477.28	0.28729	0.16037
6475.35	0.28929	0.15877
6473.43	0.28739	0.15893
6471.5	0.28501	0.16026
6469.57	0.28227	0.16108
6467.64	0.27946	0.16062
6465.71	0.27802	0.15866
6463.78	0.27701	0.15653
6461.86	0.2765	0.15662
6459.93	0.27701	0.159
6458	0.27785	0.16125
6456.07	0.2792	0.16231
6454.14	0.28016	0.16308
6452.21	0.2791	0.16403
6450.29	0.27775	0.16448
6448.36	0.27941	0.16443
6446.43	0.28251	0.16462
6444.5	0.28299	0.16481
6442.57	0.28081	0.16517
6440.64	0.27934	0.16724
6438.72	0.2809	0.16979
6436.79	0.28232	0.17002
6434.86	0.27917	0.16917
6432.93	0.27379	0.16905
6431	0.27088	0.16882
6429.07	0.26992	0.16778
6427.15	0.26802	0.16534
6425.22	0.26521	0.16214
6423.29	0.26365	0.16035
6421.36	0.26331	0.1602
6419.43	0.26367	0.16068
6417.5	0.26641	0.16153
6415.58	0.26985	0.16188
6413.65	0.26975	0.16155
6411.72	0.26723	0.16167
6409.79	0.26689	0.16346
6407.86	0.26927	0.16589
6405.93	0.27059	0.16665
6404.01	0.26961	0.16625
6402.08	0.26889	0.16692
6400.15	0.26906	0.16896
6398.22	0.26906	0.17109
6396.29	0.26838	0.1717
6394.36	0.26689	0.17122
6392.44	0.26615	0.17118
6390.51	0.26708	0.17151
6388.58	0.26771	0.17137
6386.65	0.26624	0.17056
6384.72	0.26531	0.16957
6382.79	0.26737	0.16979
6380.87	0.26853	0.17115
6378.94	0.26533	0.17196
6377.01	0.26187	0.1724
6375.08	0.26199	0.17339
6373.15	0.26295	0.17417
6371.22	0.26103	0.17366
6369.3	0.25779	0.17164
6367.37	0.25747	0.16934
6365.44	0.26026	0.16886
6363.51	0.26319	0.17052
6361.58	0.26449	0.17273
6359.65	0.26382	0.17432
6357.73	0.26137	0.17514
6355.8	0.25846	0.17545
6353.87	0.25769	0.17594
6351.94	0.25771	0.17579
6350.01	0.25625	0.17442
6348.08	0.25634	0.17379
6346.16	0.25853	0.17453
6344.23	0.2593	0.17518
6342.3	0.25875	0.17627
6340.37	0.25834	0.17809
6338.44	0.25805	0.1787
6336.51	0.25827	0.1779
6334.59	0.2592	0.1775
6332.66	0.25954	0.17826
6330.73	0.25791	0.17855
6328.8	0.25591	0.1775
6326.87	0.25598	0.1772
6324.94	0.25654	0.17807
6323.02	0.25495	0.17781
6321.09	0.25291	0.17522
6319.16	0.25341	0.17301
6317.23	0.25526	0.17533
6315.3	0.25553	0.17901
6313.37	0.25519	0.17832
6311.45	0.25654	0.17686
6309.52	0.2586	0.18013
6307.59	0.25848	0.18475
6305.66	0.25421	0.1851
6303.73	0.24839	0.18129
6301.8	0.24517	0.17756
6299.88	0.24467	0.17767
6297.95	0.24592	0.18068
6296.02	0.24827	0.18329
6294.09	0.24942	0.18569
6292.16	0.24952	0.18909
6290.23	0.25183	0.19117
6288.31	0.25488	0.18984
6286.38	0.2536	0.18759
6284.45	0.24911	0.18765
6282.52	0.24632	0.18898
6280.59	0.24589	0.18991
6278.66	0.2462	0.19094
6276.74	0.247	0.19237
6274.81	0.24704	0.19292
6272.88	0.24644	0.191
6270.95	0.24772	0.18862
6269.02	0.25034	0.18997
6267.09	0.25149	0.19431
6265.17	0.25048	0.1965
6263.24	0.24801	0.19589
6261.31	0.24539	0.19652
6259.38	0.2431	0.1989
6257.45	0.2413	0.19874
6255.52	0.2406	0.19517
6253.6	0.24106	0.19233
6251.67	0.24346	0.19273
6249.74	0.24755	0.19486
6247.81	0.2501	0.1961
6245.88	0.24897	0.19617
6243.95	0.24599	0.19667
6242.03	0.24471	0.19853
6240.1	0.24435	0.20097
6238.17	0.24229	0.202
6236.24	0.24003	0.20065
6234.31	0.23996	0.19943
6232.38	0.2426	0.20072
6230.46	0.24536	0.20375
6228.53	0.24481	0.2063
6226.6	0.24255	0.20615
6224.67	0.24125	0.20337
6222.74	0.24075	0.20099
6220.81	0.24116	0.20078
6218.89	0.24231	0.20268
6216.96	0.24356	0.20571
6215.03	0.24409	0.20754
6213.1	0.24286	0.20769
6211.17	0.24072	0.20748
6209.24	0.2395	0.207
6207.32	0.23875	0.20632
6205.39	0.23662	0.20687
6203.46	0.23412	0.20874
6201.53	0.23457	0.21056
6199.6	0.23779	0.21163
6197.67	0.24039	0.21155
6195.75	0.24077	0.21043
6193.82	0.2402	0.21037
6191.89	0.23873	0.21174
6189.96	0.23609	0.21222
6188.03	0.23479	0.21209
6186.1	0.23582	0.21361
6184.18	0.23609	0.21601
6182.25	0.23441	0.217
6180.32	0.23292	0.21761
6178.39	0.23229	0.21943
6176.46	0.23133	0.2201
6174.53	0.2309	0.21858
6172.61	0.23239	0.21681
6170.68	0.23383	0.21534
6168.75	0.2328	0.21523
6166.82	0.23039	0.21715
6164.89	0.22962	0.21894
6162.96	0.23116	0.21964
6161.04	0.23258	0.21957
6159.11	0.23263	0.21981
6157.18	0.23325	0.22227
6155.25	0.23522	0.22583
6153.32	0.23601	0.22817
6151.39	0.23436	0.22984
6149.47	0.23195	0.23076
6147.54	0.23121	0.23003
6145.61	0.2321	0.22872
6143.68	0.23205	0.22876
6141.75	0.23039	0.23
6139.82	0.22895	0.23026
6137.9	0.22772	0.2291
6135.97	0.22568	0.22851
6134.04	0.22453	0.2292
6132.11	0.22708	0.23076
6130.18	0.23133	0.23375
6128.25	0.23198	0.23706
6126.33	0.23018	0.2393
6124.4	0.23056	0.24098
6122.47	0.23138	0.24164
6120.54	0.22965	0.24123
6118.61	0.2266	0.24052
6116.68	0.22503	0.23894
6114.76	0.2259	0.23723
6112.83	0.22674	0.23683
6110.9	0.22619	0.23782
6108.97	0.2253	0.23936
6107.04	0.22484	0.23982
6105.11	0.2253	0.23885
6103.19	0.22595	0.23858
6101.26	0.22513	0.2401
6099.33	0.22326	0.24197
6097.4	0.22318	0.24383
6095.47	0.22489	0.24576
6093.54	0.22636	0.24724
6091.62	0.2278	0.24838
6089.69	0.22847	0.24808
6087.76	0.22775	0.24617
6085.83	0.22799	0.24608
6083.9	0.22962	0.24922
6081.97	0.23078	0.25295
6080.05	0.23056	0.25417
6078.12	0.22936	0.25308
6076.19	0.22828	0.2532
6074.26	0.22794	0.25504
6072.33	0.22758	0.25582
6070.4	0.22648	0.25598
6068.48	0.22496	0.25689
6066.55	0.2239	0.25754
6064.62	0.22326	0.25759
6062.69	0.22215	0.25742
6060.76	0.22121	0.25763
6058.83	0.22143	0.25923
6056.91	0.22258	0.26207
6054.98	0.22311	0.26405
6053.05	0.2216	0.263
6051.12	0.21941	0.25984
6049.19	0.21867	0.25864
6047.26	0.21927	0.26106
6045.34	0.22004	0.2642
6043.41	0.22052	0.26536
6041.48	0.22044	0.26502
6039.55	0.22028	0.26566
6037.62	0.22129	0.26799
6035.69	0.22287	0.26911
6033.77	0.22302	0.2674
6031.84	0.2221	0.26633
6029.91	0.2227	0.26844
6027.98	0.22378	0.27113
6026.05	0.22205	0.272
6024.12	0.21917	0.27179
6022.2	0.21831	0.27231
6020.27	0.21955	0.27423
6018.34	0.22217	0.27585
6016.41	0.22422	0.27587
6014.48	0.2234	0.27585
6012.55	0.22126	0.27779
6010.63	0.22145	0.28085
6008.7	0.22402	0.28308
6006.77	0.22724	0.28453
6004.84	0.22885	0.28504
6002.91	0.22672	0.28437
6000.98	0.22265	0.2839
5999.06	0.21946	0.28365
5997.13	0.21732	0.28321
5995.2	0.21662	0.28348
5993.27	0.21811	0.28451
5991.34	0.22056	0.28561
5989.41	0.2221	0.28599
5987.49	0.22114	0.28571
5985.56	0.21718	0.28586
5983.63	0.21448	0.28668
5981.7	0.21698	0.28831
5979.77	0.22198	0.29069
5977.84	0.22587	0.29248
5975.92	0.22688	0.293
5973.99	0.22501	0.29347
5972.06	0.22268	0.29465
5970.13	0.22203	0.2956
5968.2	0.22285	0.2957
5966.27	0.22237	0.29621
5964.35	0.22006	0.2977
5962.42	0.21833	0.29834
5960.49	0.21689	0.29724
5958.56	0.21631	0.29718
5956.63	0.219	0.30055
5954.7	0.22157	0.30419
5952.78	0.22035	0.30451
5950.85	0.21807	0.30348
5948.92	0.21773	0.30316
5946.99	0.21888	0.30358
5945.06	0.2209	0.30525
5943.13	0.22326	0.30777
5941.21	0.22414	0.30963
5939.28	0.22311	0.3098
5937.35	0.22104	0.30864
5935.42	0.21826	0.30742
5933.49	0.21629	0.30704
5931.56	0.21682	0.30807
5929.64	0.21895	0.30978
5927.71	0.22133	0.31153
5925.78	0.22232	0.31294
5923.85	0.21953	0.31268
5921.92	0.21497	0.31123
5919.99	0.21292	0.31102
5918.07	0.21408	0.31264
5916.14	0.21696	0.31525
5914.21	0.21977	0.31764
5912.28	0.22016	0.31831
5910.35	0.21754	0.31759
5908.42	0.21432	0.31732
5906.5	0.21364	0.31776
5904.57	0.21504	0.31865
5902.64	0.21559	0.32012
5900.71	0.21549	0.32139
5898.78	0.21634	0.3212
5896.85	0.2178	0.3204
5894.93	0.21821	0.32075
5893	0.21718	0.32191
5891.07	0.21658	0.32324
5889.14	0.21739	0.32493
5887.21	0.21795	0.3255
5885.28	0.21807	0.3245
5883.36	0.21946	0.32474
5881.43	0.2216	0.32655
5879.5	0.22282	0.32811
5877.57	0.22268	0.32887
5875.64	0.22141	0.32794
5873.71	0.22035	0.32684
5871.79	0.2208	0.3283
5869.86	0.22174	0.33078
5867.93	0.2216	0.33182
5866	0.22107	0.33158
5864.07	0.22237	0.33161
5862.14	0.22532	0.33239
5860.22	0.22657	0.33331
5858.29	0.22506	0.33416
5856.36	0.22374	0.33584
5854.43	0.22352	0.33824
5852.5	0.22232	0.33847
5850.57	0.22042	0.33622
5848.65	0.219	0.33462
5846.72	0.21845	0.33451
5844.79	0.21984	0.33552
5842.86	0.22208	0.33774
5840.93	0.2229	0.34008
5839	0.22208	0.34115
5837.08	0.22042	0.34105
5835.15	0.21999	0.34172
5833.22	0.22229	0.34326
5831.29	0.22532	0.34362
5829.36	0.22669	0.34353
5827.43	0.22657	0.34456
5825.51	0.22563	0.34536
5823.58	0.22434	0.34539
5821.65	0.22414	0.34621
5819.72	0.22573	0.3484
5817.79	0.22691	0.35055
5815.86	0.22715	0.35101
5813.94	0.22801	0.35107
5812.01	0.22912	0.35268
5810.08	0.23008	0.35379
5808.15	0.23159	0.35244
5806.22	0.23267	0.35053
5804.29	0.23215	0.34977
5802.37	0.23085	0.34981
5800.44	0.23022	0.35086
5798.51	0.23003	0.35268
5796.58	0.23013	0.35352
5794.65	0.23027	0.35348
5792.72	0.22909	0.35424
5790.8	0.22734	0.3555
5788.87	0.2272	0.35563
5786.94	0.22821	0.35451
5785.01	0.22897	0.35386
5783.08	0.22972	0.35424
5781.15	0.23123	0.35483
5779.23	0.23301	0.35571
5777.3	0.23489	0.3574
5775.37	0.23719	0.35889
5773.44	0.23818	0.359
5771.51	0.23724	0.3583
5769.58	0.23621	0.35849
5767.66	0.23573	0.35929
5765.73	0.23513	0.35957
5763.8	0.23448	0.35999
5761.87	0.23462	0.36049
5759.94	0.23522	0.3603
5758.01	0.23589	0.36018
5756.09	0.23741	0.36089
5754.16	0.23923	0.36218
5752.23	0.23988	0.36294
5750.3	0.23914	0.36266
5748.37	0.2382	0.36224
5746.44	0.23861	0.36252
5744.52	0.24017	0.36414
5742.59	0.24169	0.36601
5740.66	0.24233	0.36593
5738.73	0.24207	0.36509
5736.8	0.24183	0.36591
5734.87	0.24176	0.36724
5732.95	0.24142	0.36764
5731.02	0.24164	0.36768
5729.09	0.24284	0.36795
5727.16	0.24411	0.36829
5725.23	0.24375	0.36814
5723.3	0.24185	0.36766
5721.38	0.2413	0.36806
5719.45	0.24289	0.36943
5717.52	0.24426	0.37031
5715.59	0.24435	0.37059
5713.66	0.24474	0.37139
5711.73	0.24594	0.37227
5709.81	0.24628	0.37248
5707.88	0.24582	0.372
5705.95	0.24604	0.37128
5704.02	0.24676	0.37162
5702.09	0.24767	0.37288
5700.16	0.24945	0.37351
5698.24	0.25147	0.37387
5696.31	0.25296	0.37535
5694.38	0.25346	0.37663
5692.45	0.25293	0.37596
5690.52	0.25329	0.37493
5688.59	0.25447	0.37423
5686.67	0.25433	0.37271
5684.74	0.25336	0.37179
5682.81	0.25305	0.37252
5680.88	0.25334	0.3736
5678.95	0.25457	0.37507
5677.02	0.2561	0.37644
5675.1	0.25608	0.37575
5673.17	0.25582	0.37417
5671.24	0.25697	0.37387
5669.31	0.25781	0.37413
5667.38	0.25817	0.37436
5665.45	0.25889	0.37491
5663.53	0.25877	0.37564
5661.6	0.25851	0.37638
5659.67	0.25997	0.37697
5657.74	0.26225	0.37769
5655.81	0.26355	0.37851
5653.88	0.26379	0.37813
5651.96	0.26427	0.37619
5650.03	0.26538	0.37516
5648.1	0.2655	0.37625
5646.17	0.26384	0.37684
5644.24	0.26197	0.37609
5642.31	0.26141	0.3764
5640.39	0.26209	0.37826
5638.46	0.26358	0.3792
5636.53	0.26622	0.37847
5634.6	0.26942	0.37813
5632.67	0.27091	0.37912
5630.74	0.26951	0.38032
5628.81	0.2673	0.38072
5626.89	0.26711	0.37939
5624.96	0.26896	0.37741
5623.03	0.27059	0.37665
5621.1	0.27122	0.37663
5619.17	0.27232	0.37701
5617.24	0.27449	0.37794
5615.32	0.27672	0.37891
5613.39	0.27807	0.37996
5611.46	0.27756	0.37992
5609.53	0.27593	0.37779
5607.6	0.27583	0.37604
5605.67	0.27833	0.37684
5603.75	0.28172	0.37868
5601.82	0.28369	0.37965
5599.89	0.28338	0.37939
5597.96	0.28218	0.3784
5596.03	0.28222	0.37775
5594.1	0.28352	0.37792
5592.18	0.28403	0.378
5590.25	0.28352	0.37737
5588.32	0.28335	0.37619
5586.39	0.2835	0.3752
5584.46	0.28403	0.37632
5582.53	0.28537	0.37832
5580.61	0.28648	0.37868
5578.68	0.28732	0.37855
5576.75	0.28842	0.37804
5574.82	0.28905	0.37659
5572.89	0.28926	0.3759
5570.96	0.28958	0.37613
5569.04	0.28986	0.37594
5567.11	0.29042	0.37518
5565.18	0.29111	0.374
5563.25	0.29073	0.37204
5561.32	0.28866	0.36983
5559.39	0.28722	0.36863
5557.47	0.28866	0.36886
5555.54	0.29232	0.36976
5553.61	0.29618	0.37021
5551.68	0.29724	0.36983
5549.75	0.2946	0.36901
5547.82	0.29241	0.36875
5545.9	0.29388	0.36979
5543.97	0.29715	0.37155
5542.04	0.29876	0.37252
5540.11	0.29782	0.37097
5538.18	0.29654	0.36823
5536.25	0.29693	0.36688
5534.33	0.29892	0.36707
5532.4	0.3019	0.36858
5530.47	0.30481	0.3712
5528.54	0.30548	0.37307
5526.61	0.30356	0.37236
5524.68	0.30128	0.36932
5522.76	0.30061	0.36584
5520.83	0.30291	0.36435
5518.9	0.30681	0.36496
5516.97	0.30825	0.36576
5515.04	0.30729	0.36652
5513.11	0.30753	0.36783
5511.19	0.30856	0.3674
5509.26	0.30755	0.36258
5507.33	0.30628	0.35727
5505.4	0.30849	0.35805
5503.47	0.31264	0.36231
5501.54	0.31526	0.36384
5499.62	0.31514	0.3622
5497.69	0.31344	0.3606
5495.76	0.31022	0.35756
5493.83	0.30592	0.3507
5491.9	0.30606	0.34671
5489.97	0.31108	0.34907
5488.05	0.31529	0.35244
5486.12	0.3187	0.35676
5484.19	0.32211	0.36131
5482.26	0.32459	0.36283
5480.33	0.32552	0.36207
5478.4	0.3225	0.35841
5476.48	0.31483	0.34962
5474.55	0.31132	0.34425
5472.62	0.31752	0.34971
5470.69	0.32269	0.35432
5468.76	0.32168	0.35194
5466.83	0.32026	0.34882
5464.91	0.32115	0.34789
5462.98	0.32158	0.34568
5461.05	0.32137	0.34277
5459.12	0.3225	0.34328
5457.19	0.32447	0.34629
5455.26	0.32725	0.34964
5453.34	0.33131	0.35217
5451.41	0.33338	0.35091
5449.48	0.33117	0.34547
5447.55	0.32622	0.33839
5445.62	0.32298	0.33411
5443.69	0.32372	0.3355
5441.77	0.32612	0.33883
5439.84	0.32997	0.34296
5437.91	0.33304	0.34564
5435.98	0.33146	0.34216
5434.05	0.33033	0.33866
5432.12	0.33204	0.33946
5430.2	0.33021	0.3367
5428.27	0.32961	0.333
5426.34	0.33711	0.33647
5424.41	0.34465	0.34193
5422.48	0.34749	0.34469
5420.55	0.34862	0.34587
5418.63	0.34919	0.3456
5416.7	0.34616	0.34031
5414.77	0.33792	0.32794
5412.84	0.3305	0.31563
5410.91	0.33134	0.31298
5408.98	0.33936	0.32033
5407.06	0.34753	0.33015
5405.13	0.35078	0.33445
5403.2	0.35184	0.33464
5401.27	0.35412	0.33523
5399.34	0.354	0.33373
5397.41	0.34924	0.32809
5395.49	0.34463	0.32187
5393.56	0.34641	0.32158
5391.63	0.35506	0.32889
5389.7	0.36291	0.33479
5387.77	0.36296	0.33205
5385.84	0.3583	0.32541
5383.92	0.3582	0.32507
5381.99	0.3621	0.32939
5380.06	0.36277	0.32935
5378.13	0.35746	0.32174
5376.2	0.35179	0.31355
5374.27	0.35433	0.31528
5372.35	0.36226	0.32273
5370.42	0.3688	0.32691
5368.49	0.37173	0.32724
5366.56	0.37142	0.32594
5364.63	0.36983	0.32356
5362.7	0.37024	0.32204
5360.78	0.37346	0.32265
5358.85	0.37572	0.32244
5356.92	0.37252	0.31825
5354.99	0.36294	0.30954
5353.06	0.35542	0.30295
5351.13	0.35856	0.3047
5349.21	0.36436	0.30748
5347.28	0.36426	0.30518
5345.35	0.35878	0.29926
5343.42	0.35909	0.29808
5341.49	0.36681	0.30139
5339.56	0.36697	0.29682
5337.64	0.36214	0.28917
5335.71	0.36803	0.29317
5333.78	0.37839	0.30082
5331.85	0.38305	0.3044
5329.92	0.38214	0.30504
5327.99	0.37947	0.30253
5326.07	0.38233	0.30213
5324.14	0.39052	0.30678
5322.21	0.39514	0.30933
5320.28	0.39545	0.30735
5318.35	0.39547	0.30442
5316.42	0.39581	0.30314
5314.5	0.39634	0.30375
5312.57	0.3973	0.30445
5310.64	0.39699	0.30293
5308.71	0.39514	0.29905
5306.78	0.39576	0.29619
5304.85	0.39968	0.2969
5302.93	0.40186	0.29823
5301	0.40078	0.29756
5299.07	0.4003	0.29722
5297.14	0.40347	0.29897
5295.21	0.40751	0.29968
5293.28	0.40722	0.29614
5291.36	0.40244	0.2893
5289.43	0.40057	0.28531
5287.5	0.40396	0.28637
5285.57	0.40619	0.28717
5283.64	0.40749	0.28681
5281.71	0.4104	0.28679
5279.79	0.41297	0.28702
5277.86	0.4153	0.28831
5275.93	0.41787	0.28932
5274	0.41931	0.28852
5272.07	0.41854	0.28675
5270.14	0.41585	0.28453
5268.22	0.41273	0.28139
5266.29	0.40866	0.27678
5264.36	0.40446	0.27191
5262.43	0.40624	0.27071
5260.5	0.41407	0.27381
5258.57	0.41969	0.27604
5256.65	0.41902	0.274
5254.72	0.41676	0.27088
5252.79	0.4201	0.27187
5250.86	0.42275	0.2729
5248.93	0.41813	0.26901
5247	0.41285	0.2638
5245.08	0.41328	0.26224
5243.15	0.41929	0.26462
5241.22	0.42755	0.26804
5239.29	0.43255	0.26926
5237.36	0.43385	0.26848
5235.43	0.43358	0.26673
5233.51	0.43089	0.26355
5231.58	0.42726	0.26041
5229.65	0.42784	0.2599
5227.72	0.4294	0.25948
5225.79	0.42758	0.25622
5223.86	0.42914	0.25438
5221.94	0.43527	0.25624
5220.01	0.43887	0.25792
5218.08	0.44026	0.2583
5216.15	0.44274	0.2582
5214.22	0.44658	0.25773
5212.29	0.44975	0.25714
5210.37	0.44788	0.2548
5208.44	0.43805	0.24869
5206.51	0.42967	0.24378
5204.58	0.43577	0.24638
5202.65	0.44747	0.25088
5200.72	0.45187	0.25099
5198.8	0.44915	0.24684
5196.87	0.4469	0.24345
5194.94	0.45062	0.24505
5193.01	0.45624	0.24779
5191.08	0.45819	0.24716
5189.15	0.45771	0.24463
5187.23	0.45723	0.2425
5185.3	0.45684	0.2409
5183.37	0.45821	0.24062
5181.44	0.46122	0.24115
5179.51	0.46333	0.24008
5177.58	0.464	0.23769
5175.66	0.46403	0.23633
5173.73	0.46372	0.23635
5171.8	0.46352	0.2358
5169.87	0.46501	0.23502
5167.94	0.46816	0.23567
5166.01	0.46953	0.23582
5164.09	0.46946	0.23382
5162.16	0.47104	0.23161
5160.23	0.47323	0.2303
5158.3	0.47426	0.22941
5156.37	0.47419	0.22887
5154.44	0.47448	0.22811
5152.52	0.47667	0.22655
5150.59	0.47931	0.22541
5148.66	0.48106	0.22568
5146.73	0.48203	0.22594
5144.8	0.48167	0.22469
5142.87	0.48075	0.22255
5140.95	0.4821	0.22126
5139.02	0.48529	0.22143
5137.09	0.48635	0.22092
5135.16	0.48503	0.21905
5133.23	0.48498	0.21799
5131.3	0.48707	0.21768
5129.38	0.48902	0.21625
5127.45	0.48979	0.21424
5125.52	0.49041	0.21374
5123.59	0.4913	0.2146
5121.66	0.49116	0.2146
5119.73	0.4901	0.2134
5117.81	0.49015	0.21201
5115.88	0.49217	0.21045
5113.95	0.495	0.20872
5112.02	0.49728	0.20761
5110.09	0.49837	0.20723
5108.16	0.49858	0.20622
5106.24	0.49858	0.20442
5104.31	0.49916	0.20348
5102.38	0.50101	0.20343
5100.45	0.50248	0.20284
5098.52	0.50163	0.20118
5096.59	0.50115	0.19922
5094.67	0.503	0.198
5092.74	0.50449	0.19772
5090.81	0.50473	0.1977
5088.88	0.50538	0.19697
5086.95	0.50743	0.19595
5085.02	0.51012	0.19522
5083.1	0.51091	0.19374
5081.17	0.51033	0.19187
5079.24	0.51144	0.19115
5077.31	0.51367	0.19107
5075.38	0.51468	0.19022
5073.45	0.51471	0.18936
5071.53	0.5149	0.18904
5069.6	0.5155	0.18841
5067.67	0.51617	0.1874
5065.74	0.51658	0.18599
5063.81	0.51725	0.18399
5061.88	0.51884	0.18274
5059.96	0.52059	0.18228
5058.03	0.52129	0.18127
5056.1	0.52122	0.17977
5054.17	0.52141	0.17849
5052.24	0.52225	0.17748
5050.31	0.52336	0.17655
5048.39	0.52417	0.17526
5046.46	0.52485	0.17383
5044.53	0.52557	0.1729
5042.6	0.52655	0.17259
5040.67	0.52802	0.17219
5038.74	0.52905	0.17111
5036.82	0.52944	0.16964
5034.89	0.53032	0.16827
5032.96	0.53121	0.16721
5031.03	0.53081	0.16633
5029.1	0.52992	0.16593
5027.17	0.53078	0.16614
5025.25	0.53371	0.16612
5023.32	0.53592	0.16536
5021.39	0.53588	0.1642
5019.46	0.53552	0.16313
5017.53	0.53595	0.16226
5015.6	0.53662	0.16155
5013.68	0.53703	0.16094
5011.75	0.53696	0.15986
5009.82	0.53734	0.15849
5007.89	0.53912	0.15799
5005.96	0.54171	0.15834
5004.03	0.54381	0.15847
5002.11	0.54405	0.15813
5000.18	0.5427	0.15756
4998.25	0.54111	0.1567
4996.32	0.54068	0.1555
4994.39	0.54174	0.15381
4992.46	0.5433	0.15158
4990.54	0.54443	0.14973
4988.61	0.54554	0.1493
4986.68	0.54707	0.14992
4984.75	0.54854	0.15
4982.82	0.54919	0.14914
4980.89	0.54842	0.14815
4978.97	0.54736	0.14678
4977.04	0.54755	0.14461
4975.11	0.54883	0.143
4973.18	0.55012	0.14313
4971.25	0.55094	0.14353
4969.32	0.5514	0.14282
4967.4	0.55154	0.14189
4965.47	0.55135	0.14168
4963.54	0.55092	0.14159
4961.61	0.55029	0.14024
4959.68	0.55012	0.13788
4957.75	0.55106	0.13704
4955.83	0.55238	0.13778
4953.9	0.5533	0.13795
4951.97	0.55452	0.13738
4950.04	0.55582	0.13645
4948.11	0.5562	0.13531
4946.18	0.55604	0.13424
4944.26	0.55587	0.13308
4942.33	0.55642	0.13285
4940.4	0.55825	0.13426
4938.47	0.56015	0.13576
4936.54	0.56053	0.13561
4934.61	0.55988	0.13375
4932.69	0.55969	0.13175
4930.76	0.5599	0.13059
4928.83	0.5599	0.13003
4926.9	0.56022	0.12967
4924.97	0.56101	0.12912
4923.04	0.5618	0.12874
4921.12	0.56252	0.12847
4919.19	0.56305	0.1279
4917.26	0.56322	0.12737
4915.33	0.56332	0.12668
4913.4	0.56284	0.12539
4911.47	0.5619	0.1244
4909.55	0.56197	0.1237
4907.62	0.56293	0.12242
4905.69	0.56339	0.12107
4903.76	0.56317	0.12061
4901.83	0.56368	0.12084
4899.9	0.56517	0.12099
4897.98	0.56591	0.12073
4896.05	0.56606	0.12029
4894.12	0.56709	0.11993
4892.19	0.56817	0.11945
4890.26	0.56771	0.11844
4888.33	0.56608	0.11732
4886.41	0.56517	0.11684
4884.48	0.56603	0.1166
4882.55	0.56781	0.11646
4880.62	0.56887	0.11662
4878.69	0.56877	0.11648
4876.76	0.56856	0.11589
4874.84	0.56848	0.11519
4872.91	0.56803	0.11416
4870.98	0.56747	0.11294
4869.05	0.56755	0.11195
4867.12	0.56781	0.11142
4865.19	0.5681	0.11144
4863.27	0.5692	0.11159
4861.34	0.57053	0.1122
4859.41	0.57103	0.11319
4857.48	0.57141	0.11304
4855.55	0.57153	0.11153
4853.62	0.57053	0.10988
4851.7	0.56995	0.10891
4849.77	0.57093	0.1087
4847.84	0.57211	0.10877
4845.91	0.57262	0.10847
4843.98	0.57293	0.1082
4842.05	0.57336	0.10794
4840.13	0.57339	0.10664
4838.2	0.57307	0.10495
4836.27	0.57307	0.10499
4834.34	0.57317	0.10609
4832.41	0.57283	0.10619
4830.48	0.57257	0.10546
4828.56	0.57358	0.10539
4826.63	0.5756	0.10596
4824.7	0.57709	0.10603
4822.77	0.5773	0.10556
4820.84	0.57675	0.10512
4818.91	0.5761	0.10468
4816.99	0.57533	0.10386
4815.06	0.57463	0.10295
4813.13	0.57432	0.10299
4811.2	0.57399	0.10424
4809.27	0.57375	0.10544
4807.34	0.57456	0.10558
4805.42	0.57653	0.10546
4803.49	0.57769	0.10601
4801.56	0.57636	0.10619
4799.63	0.5742	0.10497
4797.7	0.5737	0.10371
4795.77	0.57512	0.10341
4793.85	0.57747	0.10327
4791.92	0.57925	0.10297
4789.99	0.57944	0.10297
4788.06	0.57862	0.1032
4786.13	0.57769	0.10306
4784.2	0.57735	0.10242
4782.28	0.57749	0.10217
4780.35	0.57757	0.10263
4778.42	0.57771	0.10308
4776.49	0.57781	0.10263
4774.56	0.57749	0.10179
4772.63	0.57713	0.10219
4770.71	0.57725	0.10367
4768.78	0.57749	0.10417
4766.85	0.57721	0.10331
4764.92	0.57749	0.10282
4762.99	0.57855	0.10331
4761.06	0.57841	0.10346
4759.14	0.57721	0.10312
4757.21	0.57728	0.10287
4755.28	0.57783	0.10236
4753.35	0.5768	0.10171
4751.42	0.57543	0.10211
4749.49	0.57552	0.1036
4747.57	0.57682	0.10455
4745.64	0.57865	0.10447
4743.71	0.57997	0.10478
4741.78	0.57944	0.10575
4739.85	0.57771	0.10569
4737.92	0.5767	0.10461
4736	0.57656	0.10417
4734.07	0.57649	0.10449
4732.14	0.57658	0.10487
4730.21	0.5762	0.10493
4728.28	0.57459	0.1048
4726.35	0.57288	0.10491
4724.43	0.5725	0.10491
4722.5	0.57351	0.10483
4720.57	0.57459	0.10493
4718.64	0.57447	0.10474
4716.71	0.57382	0.10468
4714.78	0.57403	0.10546
4712.86	0.57475	0.10617
4710.93	0.57449	0.10582
4709	0.57367	0.10539
4707.07	0.57351	0.10609
4705.14	0.57329	0.10752
4703.21	0.57257	0.10895
4701.28	0.5724	0.10976
4699.36	0.57274	0.10954
4697.43	0.57302	0.10927
4695.5	0.57331	0.10961
4693.57	0.57312	0.10961
4691.64	0.57223	0.10929
4689.71	0.57168	0.1095
4687.79	0.57156	0.11013
4685.86	0.57089	0.11041
4683.93	0.57007	0.11041
4682	0.57029	0.11037
4680.07	0.57057	0.1102
4678.14	0.56988	0.1106
4676.22	0.56956	0.1119
4674.29	0.57057	0.11355
4672.36	0.57127	0.11479
4670.43	0.56985	0.11496
4668.5	0.56783	0.11481
4666.57	0.56721	0.11525
4664.65	0.56723	0.1157
4662.72	0.56685	0.11616
4660.79	0.5663	0.11715
4658.86	0.56598	0.11812
4656.93	0.56555	0.11833
4655	0.56457	0.1181
4653.08	0.56387	0.11804
4651.15	0.56375	0.11814
4649.22	0.5638	0.11856
4647.29	0.56385	0.11966
4645.36	0.56373	0.12109
4643.43	0.56409	0.12219
4641.51	0.56478	0.12246
4639.58	0.56461	0.12242
4637.65	0.56315	0.1229
4635.72	0.56147	0.12366
4633.79	0.5606	0.1241
4631.86	0.55993	0.12421
4629.94	0.55921	0.12453
4628.01	0.55885	0.12587
4626.08	0.55854	0.12739
4624.15	0.55808	0.12838
4622.22	0.55765	0.12965
4620.29	0.55726	0.13114
4618.37	0.55681	0.13182
4616.44	0.5563	0.13169
4614.51	0.55594	0.13211
4612.58	0.5556	0.13333
4610.65	0.55469	0.13441
4608.72	0.55395	0.1355
4606.8	0.55476	0.13692
4604.87	0.55584	0.13797
4602.94	0.555	0.13824
4601.01	0.55289	0.13856
4599.08	0.55173	0.13974
4597.15	0.55164	0.14107
4595.23	0.55101	0.14159
4593.3	0.55044	0.14182
4591.37	0.55015	0.14254
4589.44	0.54912	0.1437
4587.51	0.5477	0.14486
4585.58	0.54664	0.14543
4583.66	0.5459	0.14606
4581.73	0.54568	0.14724
4579.8	0.54587	0.1481
4577.87	0.54594	0.14863
4575.94	0.54551	0.14956
4574.01	0.54469	0.15072
4572.09	0.54424	0.15173
4570.16	0.54426	0.15274
4568.23	0.54354	0.15381
4566.3	0.54299	0.15483
4564.37	0.54385	0.15577
4562.44	0.54402	0.15655
4560.52	0.54203	0.15721
4558.59	0.53984	0.1579
4556.66	0.53941	0.15891
4554.73	0.5402	0.16018
4552.8	0.54003	0.1611
4550.87	0.53813	0.16155
4548.95	0.53662	0.16222
4547.02	0.5366	0.16327
4545.09	0.53686	0.16405
4543.16	0.53667	0.16509
4541.23	0.5358	0.167
4539.3	0.53424	0.16917
4537.38	0.53294	0.17097
4535.45	0.53179	0.17177
4533.52	0.5298	0.17158
4531.59	0.52763	0.17204
4529.66	0.5266	0.17354
4527.73	0.52674	0.17453
4525.81	0.52703	0.17469
4523.88	0.5266	0.17505
4521.95	0.52554	0.17613
4520.02	0.52485	0.17764
4518.09	0.5255	0.1795
4516.16	0.52622	0.18144
4514.24	0.52473	0.18276
4512.31	0.52203	0.18388
4510.38	0.52103	0.18561
4508.45	0.52134	0.18704
4506.52	0.52069	0.18757
4504.59	0.51934	0.18805
4502.67	0.51819	0.18885
4500.74	0.51692	0.18959
4498.81	0.51557	0.19043
4496.88	0.51471	0.19185
4494.95	0.51456	0.19353
4493.02	0.51475	0.19482
4491.1	0.51423	0.19606
4489.17	0.51312	0.19758
4487.24	0.51259	0.19903
4485.31	0.51218	0.20025
4483.38	0.51125	0.20158
4481.45	0.51024	0.20274
4479.53	0.50908	0.20375
4477.6	0.50774	0.20527
4475.67	0.50646	0.20674
4473.74	0.50505	0.20737
4471.81	0.50413	0.20796
4469.88	0.50413	0.20925
4467.96	0.50356	0.2107
4466.03	0.50214	0.2119
4464.1	0.50106	0.2129
4462.17	0.50055	0.21378
4460.24	0.50014	0.21477
4458.31	0.4993	0.21589
4456.39	0.49808	0.21721
4454.46	0.49685	0.2185
4452.53	0.49555	0.21941
4450.6	0.49414	0.22061
4448.67	0.49294	0.22242
4446.74	0.49241	0.22427
4444.82	0.49236	0.22598
4442.89	0.49166	0.22724
4440.96	0.49041	0.22794
4439.03	0.48943	0.22876
4437.1	0.48851	0.23053
4435.17	0.48789	0.23302
4433.25	0.48775	0.23519
4431.32	0.487	0.23662
4429.39	0.48513	0.23765
4427.46	0.48325	0.23845
4425.53	0.48241	0.2389
4423.6	0.48181	0.23968
4421.68	0.48063	0.24123
4419.75	0.47929	0.2433
4417.82	0.47845	0.24572
4415.89	0.47794	0.24777
4413.96	0.47727	0.2488
4412.03	0.47616	0.24979
4410.11	0.47503	0.25124
4408.18	0.47438	0.2528
4406.25	0.47405	0.2543
4404.32	0.47347	0.25552
4402.39	0.47232	0.25622
4400.46	0.47054	0.25672
4398.54	0.46862	0.25756
4396.61	0.46768	0.25908
4394.68	0.46792	0.26106
4392.75	0.46737	0.26241
4390.82	0.46497	0.26304
4388.89	0.46259	0.26416
4386.97	0.46187	0.26612
4385.04	0.46208	0.2681
4383.11	0.46155	0.2693
4381.18	0.46042	0.26981
4379.25	0.45937	0.27046
4377.32	0.45831	0.272
4375.4	0.45749	0.27429
4373.47	0.45696	0.27663
4371.54	0.45603	0.2788
4369.61	0.45483	0.28072
4367.68	0.4536	0.28182
4365.75	0.45223	0.28253
4363.83	0.45105	0.28392
4361.9	0.45016	0.28578
4359.97	0.44961	0.28784
4358.04	0.44954	0.28991
4356.11	0.44894	0.291
4354.18	0.44728	0.29142
4352.26	0.44569	0.29246
4350.33	0.44483	0.29412
4348.4	0.4444	0.29576
4346.47	0.44392	0.29722
4344.54	0.44274	0.29874
4342.61	0.44113	0.30057
4340.69	0.44034	0.3027
4338.76	0.44022	0.30442
4336.83	0.43945	0.30527
4334.9	0.4382	0.30596
4332.97	0.43726	0.30702
4331.04	0.43615	0.30799
4329.12	0.43471	0.30933
4327.19	0.43354	0.31167
4325.26	0.4331	0.31418
4323.33	0.43339	0.31612
4321.4	0.43344	0.3174
4319.47	0.43238	0.31814
4317.55	0.43089	0.31917
4315.62	0.43039	0.32094
4313.69	0.43065	0.32286
4311.76	0.42991	0.32484
4309.83	0.42827	0.32678
4307.9	0.42731	0.32794
4305.98	0.42683	0.32866
4304.05	0.42553	0.32969
4302.12	0.42371	0.33125
4300.19	0.42239	0.33323
4298.26	0.42183	0.33527
4296.33	0.42147	0.337
4294.41	0.4207	0.33839
4292.48	0.42008	0.33991
4290.55	0.42051	0.34176
4288.62	0.42099	0.34347
4286.69	0.41986	0.34507
4284.76	0.41758	0.3465
4282.84	0.41561	0.34724
4280.91	0.41429	0.34791
4278.98	0.41306	0.34924
4277.05	0.41193	0.35084
4275.12	0.41126	0.35242
4273.19	0.41095	0.35383
4271.27	0.41078	0.35531
4269.34	0.4103	0.35655
4267.41	0.40883	0.35721
4265.48	0.40705	0.3582
4263.55	0.4065	0.36041
4261.62	0.40715	0.36338
4259.7	0.40756	0.36582
4257.77	0.4071	0.36711
4255.84	0.40571	0.36778
4253.91	0.40357	0.36869
4251.98	0.40198	0.37021
4250.05	0.40189	0.37217
4248.13	0.40235	0.37404
4246.2	0.40227	0.37573
4244.27	0.40162	0.37718
4242.34	0.40035	0.378
4240.41	0.3991	0.37901
4238.48	0.39879	0.38118
4236.56	0.39872	0.38335
4234.63	0.39797	0.38477
4232.7	0.39706	0.38607
4230.77	0.39634	0.38734
4228.84	0.39554	0.38814
4226.91	0.39473	0.38894
4224.99	0.39398	0.39033
4223.06	0.39319	0.39191
4221.13	0.39249	0.39305
4219.2	0.39172	0.39435
4217.27	0.39105	0.3961
4215.34	0.39076	0.39768
4213.42	0.39004	0.39903
4211.49	0.38889	0.40059
4209.56	0.38848	0.40251
4207.63	0.38882	0.4044
4205.7	0.38879	0.40575
4203.77	0.38798	0.40647
4201.85	0.38733	0.40702
4199.92	0.38721	0.40832
4197.99	0.38665	0.41066
4196.06	0.38557	0.41313
4194.13	0.38447	0.41492
4192.2	0.38341	0.41603
4190.28	0.38238	0.41688
4188.35	0.38154	0.41774
4186.42	0.38149	0.41879
4184.49	0.38211	0.42004
4182.56	0.38187	0.4212
4180.63	0.38029	0.42231
4178.71	0.37884	0.42391
4176.78	0.37856	0.4255
4174.85	0.37863	0.42655
4172.92	0.37793	0.4275
4170.99	0.37639	0.42861
4169.06	0.37486	0.42962
4167.14	0.37387	0.4304
4165.21	0.37308	0.43154
4163.28	0.37272	0.43333
4161.35	0.37281	0.43529
4159.42	0.37274	0.43679
4157.49	0.3724	0.43751
4155.57	0.37238	0.43828
4153.64	0.37243	0.43999
4151.71	0.37204	0.44168
4149.78	0.3718	0.44296
4147.85	0.37195	0.44467
4145.92	0.37132	0.44644
4144	0.37	0.44743
4142.07	0.36933	0.44827
4140.14	0.36926	0.44962
4138.21	0.36897	0.45088
4136.28	0.36791	0.45156
4134.35	0.36642	0.45206
4132.43	0.36563	0.45352
4130.5	0.36572	0.45601
4128.57	0.36611	0.45794
4126.64	0.3663	0.45868
4124.71	0.36587	0.45927
4122.78	0.36529	0.4607
4120.86	0.36541	0.46241
4118.93	0.36582	0.4633
4117	0.3656	0.46378
4115.07	0.36469	0.4649
4113.14	0.36356	0.46646
4111.21	0.36248	0.46751
4109.29	0.36181	0.46804
4107.36	0.36154	0.46896
4105.43	0.36123	0.47044
4103.5	0.36065	0.47153
4101.57	0.35977	0.47227
4099.64	0.3589	0.47328
4097.72	0.35852	0.47446
4095.79	0.35873	0.47575
4093.86	0.35936	0.47775
4091.93	0.3596	0.48
4090	0.35878	0.48095
4088.07	0.35775	0.48097
4086.15	0.35755	0.48161
4084.22	0.3577	0.48262
4082.29	0.35731	0.48331
4080.36	0.35659	0.48418
4078.43	0.35602	0.48548
4076.5	0.35602	0.48635
4074.58	0.35626	0.48633
4072.65	0.35628	0.48677
4070.72	0.35638	0.48837
4068.79	0.35681	0.49037
4066.86	0.35679	0.4921
4064.93	0.35551	0.49311
4063.01	0.35397	0.49347
4061.08	0.35337	0.49374
4059.15	0.35323	0.49446
4057.22	0.35244	0.49547
4055.29	0.35136	0.49673
4053.36	0.35136	0.4985
4051.44	0.35234	0.50013
4049.51	0.35311	0.50101
4047.58	0.35311	0.50133
4045.65	0.35251	0.50139
4043.72	0.35162	0.50204
4041.79	0.35124	0.50415
4039.87	0.35145	0.50645
4037.94	0.35107	0.50733
4036.01	0.34996	0.50725
4034.08	0.34907	0.50735
4032.15	0.34862	0.50803
4030.22	0.34874	0.50889
4028.3	0.3495	0.50931
4026.37	0.34979	0.5094
4024.44	0.34905	0.51026
4022.51	0.34833	0.5119
4020.58	0.34816	0.51298
4018.65	0.34804	0.51359
4016.73	0.34732	0.51458
4014.8	0.34621	0.51584
4012.87	0.34535	0.51673
4010.94	0.34494	0.5169
4009.01	0.34528	0.51726
4007.08	0.34585	0.51861
4005.16	0.34547	0.52006
4003.23	0.34453	0.52099
4001.3	0.34424	0.52198
3999.37	0.34451	0.52286
3997.44	0.3441	0.52269
3995.51	0.34292	0.522
3993.59	0.34246	0.52212
3991.66	0.34282	0.52288
3989.73	0.34285	0.52379
3987.8	0.3421	0.52478
3985.87	0.3409	0.52509
3983.94	0.33999	0.52499
3982.02	0.33987	0.52564
3980.09	0.34009	0.52718
3978.16	0.3404	0.52868
3976.23	0.34045	0.52897
3974.3	0.33985	0.52802
3972.37	0.33896	0.52724
3970.45	0.33807	0.52739
3968.52	0.33703	0.52832
3966.59	0.33614	0.52967
3964.66	0.33576	0.53
3962.73	0.33576	0.52895
3960.8	0.33569	0.52912
3958.88	0.33557	0.53095
3956.95	0.33581	0.5322
3955.02	0.33571	0.53255
3953.09	0.33434	0.5318
3951.16	0.33283	0.52914
3949.23	0.33266	0.52672
3947.31	0.33309	0.52764
3945.38	0.33237	0.52876
3943.45	0.33105	0.52767
3941.52	0.33129	0.52899
3939.59	0.33256	0.53352
3937.66	0.33247	0.53645
3935.74	0.3305	0.53525
3933.81	0.32752	0.52967
3931.88	0.32524	0.52446
3929.95	0.32557	0.52682
3928.02	0.3273	0.53184
3926.09	0.32771	0.53169
3924.17	0.32677	0.52937
3922.24	0.32603	0.53055
3920.31	0.32516	0.53104
3918.38	0.32411	0.52845
3916.45	0.32454	0.52954
3914.52	0.32581	0.53683
3912.6	0.32632	0.54317
3910.67	0.32612	0.54501
3908.74	0.32504	0.54193
3906.81	0.3223	0.53104
3904.88	0.31839	0.51148
3902.95	0.31654	0.49747
3901.03	0.31743	0.50051
3899.1	0.31875	0.51315
3897.17	0.32012	0.52708
3895.24	0.32007	0.53236
3893.31	0.3175	0.52663
3891.38	0.3156	0.52158
3889.46	0.31747	0.52712
3887.53	0.31805	0.5276
3885.6	0.31538	0.5193
3883.67	0.31337	0.51553
3881.74	0.3131	0.51654
3879.81	0.31351	0.52149
3877.89	0.31471	0.53028
3875.96	0.31478	0.53091
3874.03	0.31358	0.52219
3872.1	0.31204	0.51035
3870.17	0.30993	0.50202
3868.24	0.30906	0.50636
3866.32	0.30935	0.51072
3864.39	0.30868	0.50786
3862.46	0.30952	0.51488
3860.53	0.3119	0.52887
3858.6	0.31248	0.53209
3856.67	0.31005	0.51783
3854.75	0.30373	0.48287
3852.82	0.29851	0.46308
3850.89	0.30337	0.49779
3848.96	0.30849	0.52764
3847.03	0.30954	0.53727
3845.1	0.30822	0.53369
3843.18	0.3063	0.5225
3841.25	0.30474	0.50721
3839.32	0.30226	0.49024
3837.39	0.29909	0.487
3835.46	0.29926	0.50169
3833.53	0.30205	0.51572
3831.61	0.30402	0.52488
3829.68	0.30447	0.53064
3827.75	0.30438	0.53177
3825.82	0.30399	0.52935
3823.89	0.30286	0.52132
3821.96	0.29986	0.50306
3820.04	0.29712	0.49313
3818.11	0.29739	0.50179
3816.18	0.29794	0.51214
3814.25	0.29916	0.52802
3812.32	0.30077	0.54079
3810.39	0.30089	0.54216
3808.47	0.2996	0.53287
3806.54	0.29892	0.52221
3804.61	0.29866	0.51759
3802.68	0.29599	0.50735
3800.75	0.29347	0.50057
3798.82	0.29453	0.51155
3796.9	0.29575	0.52373
3794.97	0.29674	0.53542
3793.04	0.29775	0.54501
3791.11	0.29806	0.54859
3789.18	0.29789	0.54768
3787.25	0.29724	0.54421
3785.33	0.29626	0.54024
3783.4	0.2958	0.53934
3781.47	0.29462	0.53759
3779.54	0.2922	0.5334
3777.61	0.29205	0.53584
3775.68	0.29388	0.54239
3773.76	0.29424	0.54364
3771.83	0.29282	0.53725
3769.9	0.29121	0.52783
3767.97	0.29059	0.52493
3766.04	0.29027	0.5275
3764.11	0.29018	0.53165
3762.19	0.28994	0.53274
3760.26	0.28861	0.5263
3758.33	0.28756	0.51926
3756.4	0.28777	0.51835
3754.47	0.2864	0.51077
3752.54	0.28169	0.48491
3750.61	0.27694	0.45588
3748.69	0.27759	0.46104
3746.76	0.27859	0.47105
3744.83	0.27823	0.47408
3742.9	0.27932	0.4894
3740.97	0.28042	0.50464
3739.04	0.27847	0.50236
3737.12	0.27336	0.48175
3735.19	0.26968	0.46089
3733.26	0.27264	0.47181
3731.33	0.27763	0.49895
3729.4	0.28069	0.51441
3727.47	0.2816	0.51582
3725.55	0.28109	0.51087
3723.62	0.28076	0.50963
3721.69	0.28126	0.51429
3719.76	0.28203	0.5216
3717.83	0.28239	0.52762
3715.9	0.28191	0.52769
3713.98	0.27965	0.51684
3712.05	0.27583	0.4953
3710.12	0.27629	0.49071
3708.19	0.28078	0.50997
3706.26	0.28256	0.52337
3704.33	0.28136	0.52554
3702.41	0.27879	0.5221
3700.48	0.27751	0.52261
3698.55	0.27843	0.52661
3696.62	0.27958	0.5276
3694.69	0.27944	0.52385
3692.76	0.27725	0.51302
3690.84	0.27247	0.49265
3688.91	0.26913	0.48329
3686.98	0.27208	0.50261
3685.05	0.27564	0.5197
3683.12	0.27749	0.52585
3681.19	0.27775	0.52385
3679.27	0.27576	0.51315
3677.34	0.27095	0.49176
3675.41	0.26665	0.47425
3673.48	0.26831	0.48184
3671.55	0.27028	0.48776
3669.62	0.27018	0.49115
3667.7	0.2724	0.50874
3665.77	0.27537	0.52295
3663.84	0.27636	0.52745
3661.91	0.27569	0.52689
3659.98	0.27432	0.52311
3658.05	0.27232	0.5158
3656.13	0.27083	0.50923
3654.2	0.271	0.50693
3652.27	0.26903	0.49697
3650.34	0.26177	0.46802
3648.41	0.2569	0.45202
3646.48	0.2631	0.48243
3644.56	0.26884	0.50655
3642.63	0.27091	0.51549
3640.7	0.27119	0.51753
3638.77	0.27124	0.51751
3636.84	0.27088	0.51589
3634.91	0.26944	0.51176
3632.99	0.26704	0.50476
3631.06	0.26384	0.49212
3629.13	0.25985	0.47727
3627.2	0.25925	0.48445
3625.27	0.26189	0.50061
3623.34	0.26343	0.50542
3621.42	0.26274	0.49859
3619.49	0.26028	0.48651
3617.56	0.25954	0.48424
3615.63	0.26101	0.48835
3613.7	0.26189	0.48974
3611.77	0.26156	0.49113
3609.85	0.26086	0.49231
3607.92	0.26055	0.49387
3605.99	0.26055	0.49895
3604.06	0.26014	0.50228
3602.13	0.25879	0.4996
3600.2	0.25699	0.4941
3598.28	0.25591	0.49126
3596.35	0.25531	0.49037
3594.42	0.25529	0.49115
3592.49	0.25572	0.49366
3590.56	0.25488	0.4918
3588.63	0.25211	0.48279
3586.71	0.25082	0.47823
3584.78	0.25274	0.48622
3582.85	0.25363	0.49292
3580.92	0.25303	0.49458
3578.99	0.25264	0.49423
3577.06	0.25293	0.49423
3575.14	0.25336	0.49505
3573.21	0.25327	0.4953
3571.28	0.25221	0.49225
3569.35	0.25053	0.48316
3567.42	0.24868	0.47027
3565.49	0.24781	0.46913
3563.57	0.2482	0.478
3561.64	0.24868	0.48346
3559.71	0.24894	0.48552
3557.78	0.24889	0.48649
3555.85	0.24882	0.48597
3553.92	0.24851	0.48329
3552	0.2475	0.48076
3550.07	0.24649	0.48049
3548.14	0.24522	0.47866
3546.21	0.24296	0.47358
3544.28	0.24094	0.47115
3542.35	0.24051	0.47379
3540.43	0.24135	0.47693
3538.5	0.2425	0.47781
3536.57	0.24308	0.47712
3534.64	0.24313	0.4767
3532.71	0.24334	0.47602
3530.78	0.24354	0.47335
3528.86	0.24303	0.46945
3526.93	0.24185	0.46671
3525	0.24046	0.46464
3523.07	0.23957	0.46365
3521.14	0.23926	0.4653
3519.21	0.23851	0.46681
3517.29	0.23755	0.46631
3515.36	0.23714	0.46528
3513.43	0.23688	0.46435
3511.5	0.2365	0.46281
3509.57	0.23585	0.461
3507.64	0.23474	0.45961
3505.72	0.23316	0.45708
3503.79	0.23119	0.45293
3501.86	0.2301	0.45126
3499.93	0.23051	0.45268
3498	0.23116	0.45312
3496.07	0.23116	0.45183
3494.15	0.23018	0.45042
3492.22	0.22893	0.44958
3490.29	0.22825	0.44861
3488.36	0.22787	0.44701
3486.43	0.22756	0.44539
3484.5	0.22734	0.44427
3482.58	0.22684	0.44271
3480.65	0.2264	0.44094
3478.72	0.2266	0.44022
3476.79	0.2266	0.43974
3474.86	0.22587	0.43873
3472.93	0.22487	0.4374
3471.01	0.22398	0.43565
3469.08	0.22357	0.4338
3467.15	0.2235	0.43239
3465.22	0.2233	0.43144
3463.29	0.22294	0.43017
3461.36	0.22232	0.42813
3459.44	0.22167	0.42638
3457.51	0.22177	0.42581
3455.58	0.22217	0.42554
3453.65	0.22203	0.42474
3451.72	0.22167	0.42345
3449.79	0.22148	0.42124
3447.87	0.22083	0.41818
3445.94	0.21999	0.41639
3444.01	0.22001	0.41652
3442.08	0.22028	0.41625
3440.15	0.21958	0.41391
3438.22	0.21823	0.41026
3436.3	0.2172	0.4074
3434.37	0.21679	0.40628
3432.44	0.21667	0.40569
3430.51	0.2166	0.40464
3428.58	0.21677	0.40356
3426.65	0.21725	0.4031
3424.73	0.21766	0.40249
3422.8	0.21749	0.40057
3420.87	0.21703	0.39815
3418.94	0.21689	0.3965
3417.01	0.21698	0.39517
3415.08	0.21684	0.39336
3413.16	0.21674	0.39155
3411.23	0.2165	0.39022
3409.3	0.21537	0.38871
3407.37	0.21412	0.38679
3405.44	0.21398	0.38504
3403.51	0.21412	0.38308
3401.59	0.21362	0.38057
3399.66	0.21343	0.37859
3397.73	0.21376	0.37783
3395.8	0.21348	0.3772
3393.87	0.21285	0.37568
3391.94	0.213	0.37413
3390.02	0.21369	0.37347
3388.09	0.21427	0.37316
3386.16	0.21458	0.37255
3384.23	0.21408	0.37105
3382.3	0.21278	0.36844
3380.37	0.21206	0.36584
3378.45	0.21249	0.36431
3376.52	0.21338	0.36355
3374.59	0.21381	0.36294
3372.66	0.21316	0.36163
3370.73	0.2117	0.35898
3368.8	0.21035	0.35584
3366.88	0.2097	0.35341
3364.95	0.2097	0.35217
3363.02	0.21004	0.35156
3361.09	0.21047	0.35103
3359.16	0.21054	0.35057
3357.23	0.21002	0.34947
3355.31	0.20915	0.34726
3353.38	0.20824	0.34482
3351.45	0.2074	0.34282
3349.52	0.20701	0.34123
3347.59	0.20701	0.3397
3345.66	0.2066	0.33784
3343.74	0.20586	0.33544
3341.81	0.2054	0.33257
3339.88	0.2048	0.32975
3337.95	0.20403	0.32773
3336.02	0.20439	0.32674
3334.09	0.20576	0.32606
3332.17	0.20663	0.32478
3330.24	0.20619	0.32244
3328.31	0.20519	0.31955
3326.38	0.20555	0.31698
3324.45	0.20718	0.3154
3322.52	0.20814	0.31437
3320.6	0.20807	0.31271
3318.67	0.20768	0.31054
3316.74	0.20718	0.3083
3314.81	0.20629	0.30569
3312.88	0.20545	0.30272
3310.95	0.20547	0.29971
3309.03	0.20583	0.29684
3307.1	0.20598	0.29442
3305.17	0.20689	0.29265
3303.24	0.20869	0.29132
3301.31	0.20973	0.28989
3299.38	0.20929	0.28803
3297.46	0.20872	0.2858
3295.53	0.20884	0.28335
3293.6	0.20944	0.28127
3291.67	0.21052	0.28015
3289.74	0.21211	0.27984
3287.81	0.21345	0.27903
3285.89	0.2141	0.27724
3283.96	0.21446	0.27526
3282.03	0.21523	0.27347
3280.1	0.21621	0.27185
3278.17	0.21682	0.27006
3276.24	0.21648	0.26736
3274.32	0.21581	0.26414
3272.39	0.21634	0.26163
3270.46	0.21785	0.26013
3268.53	0.21907	0.25959
3266.6	0.21996	0.25961
3264.67	0.22071	0.259
3262.75	0.22133	0.25729
3260.82	0.22208	0.25552
3258.89	0.22275	0.25373
3256.96	0.22294	0.25152
3255.03	0.22292	0.24971
3253.1	0.22333	0.24855
3251.18	0.22378	0.24697
3249.25	0.22369	0.24484
3247.32	0.22357	0.24317
3245.39	0.22441	0.2425
3243.46	0.22631	0.24208
3241.53	0.22835	0.24083
3239.61	0.22965	0.23892
3237.68	0.22984	0.23658
3235.75	0.22933	0.23386
3233.82	0.22933	0.23182
3231.89	0.22996	0.23114
3229.96	0.23032	0.23125
3228.04	0.2307	0.23131
3226.11	0.23183	0.23127
3224.18	0.23359	0.23127
3222.25	0.23522	0.2304
3220.32	0.23587	0.22779
3218.39	0.2357	0.22478
3216.47	0.23534	0.22288
3214.54	0.23539	0.22183
3212.61	0.23635	0.22141
3210.68	0.2377	0.22111
3208.75	0.23851	0.21993
3206.82	0.23899	0.21791
3204.9	0.23955	0.21534
3202.97	0.24015	0.21252
3201.04	0.24104	0.21022
3199.11	0.24214	0.20904
3197.18	0.2431	0.2083
3195.25	0.24394	0.20649
3193.33	0.24433	0.20371
3191.4	0.2445	0.20137
3189.47	0.24539	0.19985
3187.54	0.247	0.19888
3185.61	0.24839	0.19787
3183.68	0.24923	0.19602
3181.76	0.24986	0.19362
3179.83	0.25048	0.19155
3177.9	0.25106	0.18997
3175.97	0.25199	0.1889
3174.04	0.25336	0.18818
3172.11	0.25442	0.18692
3170.19	0.25509	0.18504
3168.26	0.25589	0.18363
3166.33	0.25649	0.1827
3164.4	0.2568	0.18173
3162.47	0.25716	0.18038
3160.54	0.25771	0.17842
3158.62	0.25858	0.17627
3156.69	0.26	0.17448
3154.76	0.26117	0.17284
3152.83	0.26127	0.17099
3150.9	0.26117	0.16945
3148.97	0.26204	0.1689
3147.05	0.26362	0.16903
[truncated: 1,321 more rows]

## Sheet: figure6 f
	4-feet	3-feet
Wavelength (μm)	Reflectivity	Reflectivity
6.0021	0.82968	1.05648
6.00906	0.82887	1.05588
6.01603	0.82626	1.05274
6.02302	0.82696	1.05727
6.03002	0.8267	1.05859
6.03704	0.8204	1.04585
6.04407	0.803	1.00861
6.05113	0.79026	0.9833
6.0582	0.79964	1.0066
6.06528	0.80073	1.0102
6.07238	0.79754	1.00561
6.0795	0.80619	1.0282
6.08664	0.81347	1.04624
6.09379	0.81433	1.0494
6.10096	0.81002	1.04033
6.10815	0.80026	1.01876
6.11535	0.79614	1.01289
6.12257	0.80419	1.03494
6.12981	0.80848	1.0462
6.13706	0.80761	1.04519
6.14433	0.80453	1.03959
6.15162	0.80124	1.0337
6.15893	0.79828	1.02891
6.16625	0.7983	1.03141
6.17359	0.79853	1.03321
6.18095	0.79487	1.0256
6.18832	0.79265	1.0233
6.19572	0.79617	1.03463
6.20313	0.79802	1.04076
6.21056	0.79697	1.03987
6.21801	0.7953	1.03799
6.22547	0.79452	1.03827
6.23295	0.79382	1.03841
6.24045	0.79285	1.03797
6.24797	0.79209	1.03828
6.25551	0.7911	1.03811
6.26306	0.78948	1.03628
6.27064	0.78804	1.03438
6.27823	0.78732	1.03407
6.28584	0.78668	1.03444
6.29347	0.78592	1.03469
6.30111	0.78507	1.03468
6.30878	0.78388	1.03394
6.31646	0.78247	1.03255
6.32417	0.78092	1.03012
6.33189	0.778	1.02307
6.33963	0.77224	1.00818
6.34739	0.76899	1.0021
6.35517	0.7713	1.01125
6.36296	0.77094	1.01171
6.37078	0.76784	1.00486
6.37862	0.76743	1.00606
6.38647	0.76813	1.01016
6.39435	0.76654	1.00787
6.40224	0.76077	0.99295
6.41016	0.74579	0.9499
6.41809	0.73383	0.91644
6.42604	0.7455	0.95457
6.43402	0.75446	0.98358
6.44201	0.7578	0.99553
6.45002	0.75846	0.99945
6.45805	0.7578	0.9998
6.4661	0.75486	0.9926
6.47418	0.74661	0.96783
6.48227	0.73087	0.91832
6.49038	0.71953	0.88462
6.49852	0.73252	0.93284
6.50667	0.74372	0.97094
6.51484	0.74547	0.97759
6.52304	0.74464	0.97753
6.53125	0.74611	0.98489
6.53949	0.74591	0.98558
6.54775	0.74208	0.97438
6.55603	0.7367	0.95841
6.56432	0.73045	0.93969
6.57264	0.72563	0.9265
6.58099	0.72763	0.93588
6.58935	0.73059	0.94887
6.59773	0.73326	0.96217
6.60614	0.73562	0.97263
6.61456	0.73498	0.97065
6.62301	0.72894	0.94909
6.63148	0.71662	0.9063
6.63997	0.71769	0.91846
6.64848	0.72833	0.96267
6.65702	0.73196	0.97785
6.66557	0.7308	0.97538
6.67415	0.72733	0.96539
6.68275	0.72604	0.96512
6.69138	0.72749	0.974
6.70002	0.72732	0.97402
6.70869	0.72412	0.96144
6.71738	0.72135	0.95399
6.72609	0.72296	0.96697
6.73483	0.72456	0.97765
6.74358	0.72449	0.98039
6.75236	0.72329	0.97924
6.76117	0.72164	0.97643
6.77	0.71914	0.96913
6.77884	0.71505	0.95405
6.78772	0.71144	0.94115
6.79661	0.71296	0.953
6.80553	0.71521	0.96734
6.81448	0.71497	0.96966
6.82344	0.71312	0.96513
6.83243	0.71198	0.96415
6.84145	0.71137	0.96395
6.85048	0.70846	0.95184
6.85955	0.70209	0.92422
6.86863	0.70161	0.92849
6.87774	0.70551	0.95247
6.88687	0.70678	0.9622
6.89603	0.70621	0.96276
6.90521	0.70501	0.96076
6.91442	0.70432	0.9621
6.92365	0.70404	0.96517
6.93291	0.70347	0.96609
6.94219	0.7024	0.96358
6.9515	0.70058	0.95618
6.96083	0.69832	0.94816
6.97018	0.69755	0.95064
6.97956	0.6974	0.95485
6.98897	0.6966	0.9546
6.9984	0.69575	0.95449
7.00786	0.69517	0.95512
7.01734	0.69423	0.95329
7.02685	0.6929	0.94975
7.03639	0.6914	0.94413
7.04595	0.68942	0.9367
7.05553	0.68839	0.93948
7.06514	0.68854	0.94836
7.07478	0.68826	0.95226
7.08445	0.68741	0.95233
7.09414	0.68645	0.95163
7.10386	0.68554	0.95012
7.1136	0.68445	0.94731
7.12337	0.68334	0.94604
7.13317	0.68242	0.94533
7.143	0.68122	0.94114
7.15285	0.67982	0.93497
7.16273	0.67885	0.93195
7.17264	0.67839	0.93512
7.18257	0.67808	0.94071
7.19253	0.67748	0.94206
7.20252	0.67644	0.93898
7.21254	0.67539	0.93772
7.22259	0.67476	0.94067
7.23266	0.67421	0.94252
7.24276	0.67362	0.942
7.25289	0.67306	0.94033
7.26305	0.67248	0.93732
7.27323	0.67171	0.93383
7.28345	0.67082	0.93426
7.29369	0.6701	0.937
7.30397	0.66934	0.93794
7.31427	0.66853	0.93752
7.3246	0.66795	0.93538
7.33496	0.66739	0.93135
7.34535	0.66655	0.9307
7.35577	0.66576	0.93402
7.36622	0.6652	0.93598
7.37669	0.66455	0.93604
7.3872	0.6637	0.93577
7.39774	0.66279	0.93546
7.40831	0.66191	0.93496
7.41891	0.66104	0.93475
7.42954	0.66012	0.93475
7.4402	0.65925	0.93387
7.45089	0.65851	0.93068
7.46161	0.6577	0.92578
7.47236	0.65671	0.92463
7.48314	0.65593	0.92817
7.49395	0.65538	0.93107
7.5048	0.65483	0.93183
7.51568	0.65413	0.93149
7.52658	0.65329	0.93101
7.53752	0.65246	0.93059
7.5485	0.65171	0.93007
7.5595	0.65102	0.92906
7.57053	0.65039	0.92744
7.5816	0.64973	0.92611
7.5927	0.64904	0.92593
7.60384	0.64844	0.92606
7.615	0.64793	0.92611
7.6262	0.64744	0.92656
7.63743	0.6469	0.92706
7.6487	0.64627	0.92726
7.65999	0.64561	0.92736
7.67133	0.64507	0.92739
7.68269	0.64469	0.92726
7.69409	0.64448	0.92711
7.70552	0.64436	0.92705
7.71699	0.64416	0.92703
7.72849	0.64369	0.9268
7.74002	0.64308	0.92628
7.75159	0.6426	0.92571
7.7632	0.64222	0.92537
7.77484	0.64177	0.92548
7.78651	0.64133	0.92571
7.79822	0.64093	0.92572
7.80996	0.64047	0.92556
7.82174	0.63993	0.92533
7.83356	0.63945	0.92505
7.84541	0.63908	0.92466
7.8573	0.63872	0.92404
7.86922	0.63829	0.92345
7.88118	0.63776	0.92326
7.89318	0.63707	0.92335
7.90521	0.63629	0.92338
7.91728	0.63565	0.92317
7.92938	0.63505	0.92286
7.94153	0.63431	0.92284
7.95371	0.63355	0.92309
7.96592	0.63288	0.92326
7.97818	0.63229	0.92338
7.99047	0.63181	0.92361
8.0028	0.63139	0.92381
8.01517	0.63102	0.92381
8.02758	0.63063	0.92363
8.04003	0.63013	0.92346
8.05251	0.62958	0.92349
8.06503	0.62913	0.92364
8.0776	0.62874	0.92365
8.0902	0.62843	0.92352
8.10284	0.62825	0.92346
8.11552	0.62802	0.92356
8.12824	0.62762	0.9237
8.141	0.62713	0.92371
8.1538	0.62658	0.92358
8.16664	0.626	0.92341
8.17952	0.62554	0.92332
8.19244	0.62517	0.92339
8.20541	0.62469	0.92351
8.21841	0.62413	0.92352
8.23145	0.62367	0.92341
8.24454	0.62321	0.92329
8.25767	0.62265	0.92333
8.27084	0.62209	0.9235
8.28405	0.62158	0.92346
8.29731	0.62108	0.92326
8.3106	0.62056	0.92318
8.32394	0.61991	0.92319
8.33733	0.61921	0.92313
8.35075	0.61862	0.92316
8.36422	0.61812	0.92337
8.37773	0.61757	0.9235
8.39129	0.61704	0.92349
8.40489	0.61665	0.92348
8.41853	0.61638	0.92353
8.43222	0.61624	0.92374
8.44595	0.61613	0.92408
8.45973	0.6159	0.92433
8.47356	0.61555	0.9244
8.48742	0.61527	0.92459
8.50134	0.61511	0.92499
8.5153	0.61494	0.9254
8.5293	0.61464	0.92576
8.54335	0.61439	0.92616
8.55745	0.61435	0.92648
8.5716	0.61444	0.92678
8.58579	0.61456	0.92723
8.60003	0.61455	0.92767
8.61431	0.61442	0.92803
8.62865	0.61442	0.92857
8.64303	0.61456	0.92921
8.65746	0.61461	0.92966
8.67193	0.6145	0.92989
8.68646	0.61436	0.93011
8.70103	0.61423	0.93042
8.71566	0.61412	0.93074
8.73033	0.61418	0.93114
8.74505	0.61448	0.93158
8.75982	0.61485	0.93199
8.77465	0.61506	0.9325
8.78952	0.61516	0.93306
8.80444	0.61531	0.93353
8.81942	0.61552	0.93403
8.83444	0.61581	0.93459
8.84952	0.61622	0.93509
8.86464	0.61673	0.93547
8.87982	0.61723	0.93581
8.89505	0.61759	0.9363
8.91034	0.61795	0.9369
8.92567	0.61862	0.93746
8.94106	0.61955	0.93802
8.9565	0.62031	0.93858
8.972	0.6208	0.93901
8.98755	0.62131	0.93936
9.00315	0.62204	0.93986
9.01881	0.6229	0.94066
9.03452	0.62368	0.94158
9.05029	0.62441	0.94243
9.06611	0.62512	0.94323
9.08199	0.62585	0.94397
9.09792	0.62663	0.94459
9.11391	0.62737	0.94518
9.12996	0.62809	0.94593
9.14606	0.62899	0.94686
9.16222	0.62991	0.94779
9.17844	0.63061	0.9486
9.19471	0.63134	0.94922
9.21104	0.63221	0.94966
9.22743	0.63303	0.95007
9.24388	0.63386	0.9507
9.26039	0.63471	0.95153
9.27695	0.63556	0.95234
9.29358	0.63639	0.95316
9.31026	0.63716	0.95404
9.32701	0.63796	0.95499
9.34381	0.63893	0.95601
9.36068	0.63998	0.95693
9.37761	0.64098	0.95775
9.39459	0.642	0.95875
9.41164	0.64314	0.95999
9.42876	0.64423	0.96114
9.44593	0.64514	0.96207
9.46317	0.64612	0.963
9.48047	0.64725	0.96411
9.49783	0.64828	0.96519
9.51526	0.64913	0.96605
9.53275	0.65001	0.96687
9.55031	0.65124	0.9679
9.56793	0.65288	0.96896
9.58561	0.65454	0.96961
9.60336	0.65581	0.96995
9.62118	0.6568	0.97053
9.63906	0.65779	0.97143
9.65701	0.65887	0.97236
9.67503	0.66007	0.97331
9.69311	0.66122	0.97425
9.71127	0.66204	0.97523
9.72949	0.66286	0.97642
9.74777	0.66398	0.97777
9.76613	0.66528	0.97908
9.78456	0.66653	0.9803
9.80306	0.66756	0.98148
9.82162	0.66832	0.98249
9.84026	0.66911	0.98339
9.85897	0.67012	0.9844
9.87775	0.67123	0.9854
9.8966	0.6723	0.98625
9.91552	0.67334	0.98721
9.93451	0.67453	0.98854
9.95358	0.67591	0.98985
9.97272	0.67721	0.99068
9.99194	0.67811	0.99116
10.0112	0.67878	0.99163
10.0306	0.67972	0.99225
10.05	0.68097	0.99292
10.0695	0.68223	0.9936
10.0891	0.68339	0.99434
10.1088	0.68454	0.99514
10.1286	0.68584	0.9958
10.1484	0.68725	0.9962
10.1683	0.68858	0.99645
10.1882	0.68985	0.99672
10.2083	0.69133	0.99735
10.2284	0.69311	0.99832
10.2486	0.69494	0.99904
10.2689	0.69654	0.99929
10.2893	0.69789	0.99931
10.3098	0.69922	0.99926
10.3303	0.70074	0.99943
10.3509	0.70243	0.99991
10.3716	0.70398	1.00026
10.3924	0.70529	1.00042
10.4133	0.70674	1.00065
10.4342	0.70841	1.00097
10.4553	0.71004	1.0013
10.4764	0.71164	1.00173
10.4976	0.71332	1.00214
10.5189	0.71489	1.00236
10.5403	0.71626	1.00252
10.5617	0.71765	1.00282
10.5833	0.71901	1.00307
10.6049	0.72022	1.00307
10.6267	0.72147	1.00302
10.6485	0.72287	1.00319
10.6704	0.72414	1.00365
10.6924	0.7253	1.00414
10.7145	0.72664	1.00426
10.7367	0.72807	1.00413
10.759	0.72949	1.0043
10.7813	0.73096	1.00473
10.8038	0.73242	1.00494
10.8263	0.73382	1.00514
10.849	0.73516	1.0056
10.8717	0.73637	1.00587
10.8946	0.73763	1.00578
10.9175	0.7392	1.00576
10.9405	0.74079	1.0058
10.9637	0.74215	1.00582
10.9869	0.7436	1.00609
11.0102	0.7453	1.00649
11.0336	0.74691	1.0067
11.0572	0.74832	1.00688
11.0808	0.74964	1.00698
11.1045	0.75099	1.00686
11.1284	0.75244	1.00663
11.1523	0.75396	1.00647
11.1763	0.75559	1.0066
11.2005	0.75738	1.00697
11.2247	0.75922	1.00718
11.2491	0.76103	1.00724
11.2735	0.76263	1.00741
11.2981	0.76392	1.00745
11.3227	0.76509	1.00717
11.3475	0.76627	1.00699
11.3724	0.76762	1.00731
11.3974	0.7693	1.00804
11.4225	0.77119	1.00863
11.4477	0.77306	1.00879
11.473	0.77466	1.00881
11.4985	0.7759	1.00889
11.524	0.7772	1.0091
11.5497	0.77897	1.00954
11.5755	0.78102	1.01
11.6014	0.78295	1.01031
11.6274	0.78468	1.01064
11.6535	0.78628	1.01092
11.6798	0.78776	1.0109
11.7061	0.78909	1.01068
11.7326	0.79044	1.01063
11.7592	0.79184	1.01073
11.7859	0.79311	1.01075
11.8128	0.79438	1.01088
11.8398	0.79601	1.01118
11.8669	0.798	1.01139
11.8941	0.7998	1.01146
11.9214	0.80108	1.01151
11.9489	0.80217	1.01163
11.9765	0.80358	1.01186
12.0042	0.80538	1.01221
12.0321	0.80713	1.0126
12.06	0.80861	1.01285
12.0882	0.81006	1.01282
12.1164	0.81151	1.01258
12.1448	0.81297	1.01253
12.1733	0.81444	1.01271
12.2019	0.81585	1.01288
12.2307	0.81738	1.0131
12.2596	0.81897	1.01314
12.2887	0.8202	1.01282
12.3178	0.82128	1.01269
12.3472	0.82276	1.01305
12.3766	0.8245	1.01358
12.4063	0.82606	1.014
12.436	0.82758	1.01437
12.4659	0.82929	1.01486
12.4959	0.83092	1.01518
12.5261	0.83237	1.01519
12.5565	0.83388	1.0155
12.5869	0.83566	1.0164
12.6176	0.83764	1.0174
12.6483	0.83962	1.0181
12.6793	0.84129	1.01847
12.7103	0.84257	1.01868
12.7416	0.84378	1.01908
12.7729	0.84534	1.01974
12.8045	0.84726	1.02032
12.8362	0.84916	1.02079
12.868	0.85081	1.02138
12.9	0.85235	1.02187
12.9322	0.85392	1.0219
12.9645	0.8555	1.02165
12.997	0.85706	1.02157
13.0297	0.8588	1.022
13.0625	0.8607	1.02263
13.0955	0.86216	1.02289
13.1287	0.86324	1.02297
13.162	0.86463	1.02328
13.1955	0.86623	1.02361
13.2291	0.86762	1.02374
13.263	0.86885	1.02381
13.297	0.87009	1.02395
13.3311	0.87144	1.02423
13.3655	0.8729	1.02445
13.4	0.87418	1.02424
13.4348	0.87558	1.02386
13.4696	0.87754	1.02369
13.5047	0.87945	1.02347
13.54	0.88079	1.02322
13.5754	0.88215	1.02321
13.6111	0.88401	1.02333
13.6469	0.88588	1.0233
13.6829	0.88709	1.02315
13.7191	0.88786	1.02319
13.7555	0.88916	1.02332
13.7921	0.89106	1.02296
13.8288	0.89244	1.02162
13.8658	0.89328	1.01998
13.903	0.89487	1.0198
13.9404	0.89699	1.02095
13.9779	0.89824	1.02134
14.0157	0.8987	1.02034

## Sheet: figure6 k
Energy loss (eV)	EELS intensity (arb. units)		Energy loss (eV)	EELS intensity (arb. units)		Energy loss (eV)	EELS intensity (arb. units)		Energy loss (eV)	EELS intensity (arb. units)		Energy loss (eV)	EELS intensity (arb. units)		Energy loss (eV)	EELS intensity (arb. units)		Energy loss (eV)	EELS intensity (arb. units)		Energy loss (eV)	EELS intensity (arb. units)		Energy loss (eV)	EELS intensity (arb. units)
0.07121	0		0.9	0		0.9	0		1.5	0.55127		1.5	0.7149		0.56275	0		0.56275	0		0.53453	0		0.53453	0
0.17121	0		1	0		1	0		1.6	0.74272		1.6	0.79602		0.66275	0		0.66275	0		0.63453	0		0.63453	0
0.27121	0		1.1	0		1.1	0		1.7	0.69249		1.7	0.71982		0.76275	0		0.76275	0		0.73453	0		0.73453	0
0.37121	0		1.2	0		1.2	0		1.8	0.62632		1.8	0.65106		0.86275	0		0.86275	0		0.83453	0		0.83453	0
0.47121	0		1.3	0.0012		1.3	0		1.9	0.59007		1.9	0.64653		0.96275	0		0.96275	0		0.93453	0		0.93453	0
0.57121	0		1.4	0.04102		1.4	0.09215		2	0.62323		2	0.68694		1.06275	0		1.06275	0		1.03453	0		1.03453	0
0.67121	0		1.5	0.0813		1.5	0.11127		2.1	0.65353		2.1	0.73039		1.16275	0		1.16275	0.48081		1.13453	0		1.13453	0
0.77121	0		1.6	0.11773		1.6	0.07504		2.2	0.70283		2.2	0.78411		1.26275	0		1.26275	0.27241		1.23453	0		1.23453	0
0.87121	0		1.7	0.13587		1.7	0.06197		2.3	0.77671		2.3	0.8451		1.36275	0		1.36275	0.06209		1.33453	0		1.33453	0
0.97121	0		1.8	0.14348		1.8	0.06957		2.4	0.84939		2.4	0.89892		1.46275	0		1.46275	0.02575		1.43453	0		1.43453	0.33597
1.07121	0		1.9	0.15247		1.9	0.069		2.5	0.90157		2.5	0.93308		1.56275	0		1.56275	0.20759		1.53453	0.05103		1.53453	0.24463
1.17121	0		2	0.16115		2	0.06593		2.6	0.94342		2.6	0.95433		1.66275	0.22418		1.66275	0.33576		1.63453	0.10195		1.63453	0.15222
1.27121	0		2.1	0.16903		2.1	0.06907		2.7	0.98372		2.7	0.96568		1.76275	0.31373		1.76275	0.30954		1.73453	0.15235		1.73453	0.05863
1.37121	0		2.2	0.17639		2.2	0.07481		2.8	1		2.8	0.96606		1.86275	0.31878		1.86275	0.25119		1.83453	0.1785		1.83453	0.11474
1.47121	0		2.3	0.18436		2.3	0.0762		2.9	0.97226		2.9	0.96442		1.96275	0.32381		1.96275	0.19284		1.93453	0.28755		1.93453	0.273
1.57121	0		2.4	0.23653		2.4	0.07961		3	0.94112		3	0.96022		2.06275	0.32922		2.06275	0.18471		2.03453	0.39577		2.03453	0.36857
1.67121	0		2.5	0.31615		2.5	0.10973		3.1	0.90666		3.1	0.94771		2.16275	0.40474		2.16275	0.2161		2.13453	0.50422		2.13453	0.45168
1.77121	0.3046		2.6	0.39721		2.6	0.14393		3.2	0.90332		3.2	0.93703		2.26275	0.48709		2.26275	0.23654		2.23453	0.612		2.23453	0.53544
1.87121	0.3203		2.7	0.47737		2.7	0.17484		3.3	0.90086		3.3	0.89772		2.36275	0.54679		2.36275	0.24712		2.33453	0.71952		2.33453	0.6115
1.97121	0.30209		2.8	0.51512		2.8	0.20714		3.4	0.8567		3.4	0.83112		2.46275	0.60664		2.46275	0.25717		2.43453	0.81036		2.43453	0.64832
2.07121	0.28387		2.9	0.51725		2.9	0.21668		3.5	0.80319		3.5	0.77024		2.56275	0.66552		2.56275	0.26712		2.53453	0.82242		2.53453	0.64252
2.17121	0.26567		3	0.51384		3	0.21673		3.6	0.7595		3.6	0.74107		2.66275	0.71581		2.66275	0.27728		2.63453	0.82644		2.63453	0.62767
2.27121	0.24742		3.1	0.50972		3.1	0.21539		3.7	0.75646		3.7	0.74365		2.76275	0.72927		2.76275	0.28484		2.73453	0.83019		2.73453	0.61307
2.37121	0.22919		3.2	0.50635		3.2	0.21416		3.8	0.75314		3.8	0.74575		2.86275	0.73457		2.86275	0.28958		2.83453	0.83392		2.83453	0.59868
2.47121	0.21093		3.3	0.50403		3.3	0.21686		3.9	0.75098		3.9	0.74827		2.96275	0.7345		2.96275	0.29231		2.93453	0.83795		2.93453	0.58763
2.57121	0.1926		3.4	0.50205		3.4	0.22024		4	0.75101		4	0.75039		3.06275	0.73344		3.06275	0.29546		3.03453	0.83672		3.03453	0.58225
2.67122	0.17667		3.5	0.50006		3.5	0.22338		4.1	0.7508		4.1	0.75342		3.16275	0.73307		3.16275	0.29834		3.13453	0.82922		3.13453	0.57838
2.77121	0.17857		3.6	0.49969		3.6	0.22569		4.2	0.75384		4.2	0.76099		3.26275	0.73138		3.26275	0.30147		3.23453	0.82227		3.23453	0.57318
2.87121	0.18184		3.7	0.50009		3.7	0.22904		4.3	0.76104		4.3	0.77147		3.36275	0.72972		3.36275	0.30448		3.33453	0.81479		3.33453	0.56796
2.97121	0.18513		3.8	0.50048		3.8	0.2309		4.4	0.76835		4.4	0.80291		3.46275	0.72692		3.46275	0.30689		3.43453	0.80712		3.43453	0.56311
3.07121	0.18843		3.9	0.50311		3.9	0.23322		4.5	0.78052		4.5	0.80375		3.56275	0.72263		3.56275	0.30894		3.53453	0.79977		3.53453	0.56099
3.17122	0.19168		4	0.50927		4	0.23695		4.6	0.77524		4.6	0.80028		3.66275	0.71868		3.66275	0.31103		3.63453	0.79562		3.63453	0.56247
3.27121	0.19497		4.1	0.51616		4.1	0.24138		4.7	0.76946		4.7	0.79905		3.76275	0.71484		3.76275	0.31308		3.73453	0.79343		3.73453	0.56452
3.37121	0.19824		4.2	0.52422		4.2	0.24575		4.8	0.77231		4.8	0.80234		3.86275	0.71729		3.86275	0.31662		3.83453	0.79238		3.83453	0.56645
3.47121	0.20149		4.3	0.53214		4.3	0.25095		4.9	0.77883		4.9	0.80606		3.96275	0.72216		3.96275	0.32009		3.93453	0.79004		3.93453	0.56824
3.57121	0.20472		4.4	0.53931		4.4	0.25657		5	0.78528		5	0.81333		4.06275	0.72629		4.06275	0.32354		4.03453	0.78741		4.03453	0.57094
3.67122	0.20652		4.5	0.54647		4.5	0.26197		5.1	0.79005		5.1	0.824		4.16275	0.73117		4.16275	0.32693		4.13453	0.78816		4.13453	0.57514
3.77121	0.20675		4.6	0.55399		4.6	0.26597		5.2	0.79439		5.2	0.83506		4.26275	0.73574		4.26275	0.33053		4.23453	0.79249		4.23453	0.58088
3.87121	0.20656		4.7	0.56138		4.7	0.26941		5.3	0.79771		5.3	0.83489		4.36275	0.73942		4.36275	0.33547		4.33453	0.79691		4.33453	0.58623
3.97121	0.20617		4.8	0.56934		4.8	0.27464		5.4	0.78704		5.4	0.82258		4.46275	0.74444		4.46275	0.34188		4.43453	0.80133		4.43453	0.59161
4.07121	0.20591		4.9	0.57776		4.9	0.28079		5.5	0.77669		5.5	0.81134		4.56275	0.75013		4.56275	0.34763		4.53453	0.80664		4.53453	0.597
4.17122	0.20595		5	0.58607		5	0.29279		5.6	0.76867		5.6	0.80945		4.66275	0.75475		4.66275	0.35488		4.63453	0.81251		4.63453	0.60247
4.27121	0.20581		5.1	0.59541		5.1	0.29865		5.7	0.77568		5.7	0.81562		4.76275	0.75903		4.76275	0.36034		4.73453	0.81839		4.73453	0.60876
4.37121	0.20536		5.2	0.59818		5.2	0.2973		5.8	0.78244		5.8	0.82232		4.86275	0.76289		4.86275	0.36683		4.83453	0.82343		4.83453	0.61448
4.47121	0.20499		5.3	0.60034		5.3	0.29422		5.9	0.78722		5.9	0.82879		4.96275	0.76795		4.96275	0.37128		4.93453	0.82786		4.93453	0.6198
4.57121	0.20541		5.4	0.60255		5.4	0.29074		6	0.78833		6	0.8348		5.06275	0.77478		5.06275	0.37529		5.03453	0.83199		5.03453	0.62548
4.67122	0.2078		5.5	0.60526		5.5	0.28815		6.1	0.78939		6.1	0.83894		5.16275	0.78221		5.16275	0.38037		5.13453	0.83602		5.13453	0.63098
4.77121	0.21029		5.6	0.61004		5.6	0.29086		6.2	0.79022		6.2	0.83996		5.26275	0.79045		5.26275	0.38487		5.23453	0.84017		5.23453	0.63626
4.87121	0.2127		5.7	0.61477		5.7	0.29504		6.3	0.79074		6.3	0.84021		5.36275	0.79914		5.36275	0.38934		5.33453	0.84313		5.33453	0.64197
4.97121	0.21506		5.8	0.619		5.8	0.29976		6.4	0.79076		6.4	0.83825		5.46275	0.80628		5.46275	0.39434		5.43453	0.84559		5.43453	0.64751
5.07121	0.21735		5.9	0.6234		5.9	0.30375		6.5	0.78504		6.5	0.83106		5.56275	0.8084		5.56275	0.41751		5.53453	0.84867		5.53453	0.65309
5.17122	0.21959		6	0.62802		6	0.30757		6.6	0.77462		6.6	0.81975		5.66275	0.82999		5.66275	0.4213		5.63453	0.87502		5.63453	0.67848
5.27121	0.22184		6.1	0.63253		6.1	0.31076		6.7	0.76395		6.7	0.8084		5.76275	0.82944		5.76275	0.42562		5.73453	0.87733		5.73453	0.68398
5.37121	0.22412		6.2	0.6366		6.2	0.31375		6.8	0.75514		6.8	0.79875		5.86275	0.82866		5.86275	0.43001		5.83453	0.87941		5.83453	0.68499
5.47121	0.22646		6.3	0.63921		6.3	0.31737		6.9	0.74719		6.9	0.78957		5.96275	0.82787		5.96275	0.43398		5.93453	0.87174		5.93453	0.68116
5.57121	0.22902		6.4	0.64098		6.4	0.31939		7	0.74002		7	0.78436		6.06275	0.82727		6.06275	0.43386		6.03453	0.86263		6.03453	0.67733
5.67122	0.23189		6.5	0.64278		6.5	0.32215		7.1	0.73281		7.1	0.7832		6.16275	0.81814		6.16275	0.43117		6.13453	0.85304		6.13453	0.6737
5.77121	0.23492		6.6	0.64463		6.6	0.32453		7.2	0.72563		7.2	0.7815		6.26275	0.80749		6.26275	0.42888		6.23453	0.84368		6.23453	0.66995
5.87121	0.23794		6.7	0.64865		6.7	0.32672		7.3	0.7204		7.3	0.7877		6.36275	0.79699		6.36275	0.42621		6.33453	0.83419		6.33453	0.66658
5.97121	0.24074		6.8	0.65294		6.8	0.32999		7.4	0.73543		7.4	0.80423		6.46275	0.78637		6.46275	0.42397		6.43453	0.8265		6.43453	0.66529
6.07121	0.24338		6.9	0.65714		6.9	0.33228		7.5	0.75089		7.5	0.81902		6.56275	0.77581		6.56275	0.42208		6.53453	0.82201		6.53453	0.66585
																									0.6665
																									0.66725
																									0.66742
																									0.66767
																									0.66733
																									0.66724
																									0.66694
																									0.6666
																									0.66674
																									0.6668
																									0.6676
																									0.66816
																									0.66884
																									0.66977
																									0.67078
																									0.67191
																									0.67397
																									0.67661
																									0.67882
																									0.6808
																									0.68325
																									0.68546
																									0.68719
																									0.68912
																									0.69113
																									0.69309
																									0.69505
																									0.69723
																									0.69931
																									0.70114
																									0.70338
																									0.70564
																									0.70677
																									0.70672
																									0.70671
																									0.70676
																									0.70687
																									0.70733
																									0.70886
																									0.71185
																									0.71492
																									0.71806
																									0.72129
																									0.7243
																									0.72646
																									0.72888
																									0.73143
																									0.73354
																									0.73576
																									0.73856
																									0.74217
																									0.74592
																									0.74972
																									0.75321
																									0.75696
																									0.76051
																									0.76383
																									0.76668
																									0.76955
																									0.77289
																									0.77596
																									0.77889
																									0.78194
																									0.78531
																									0.78856
																									0.7918
																									0.79497
																									0.79818
																									0.80124
																									0.80401
																									0.80724
																									0.81061
																									0.81384
																									0.81661
																									0.81898
																									0.82153
																									0.8243
																									0.82677
																									0.82966
																									0.83231
																									0.83486
																									0.83743
																									0.84001
																									0.84296
																									0.84676
																									0.85131
																									0.85561
																									0.85986
																									0.86462
																									0.86939
																									0.87556
																									0.88194
																									0.88811
																									0.89463
																									0.90081
																									0.90558
																									0.90853
																									0.91177
																									0.91505
																									0.91837
																									0.92168
																									0.92475
																									0.92823
																									0.93205
																									0.93571
																									0.93899
																									0.94209
																									0.94459
																									0.94737
																									0.94979
																									0.9521
																									0.95461
																									0.95631
																									0.95723
																									0.95794
																									0.95882
																									0.95993
																									0.96078
																									0.95999
																									0.95815
																									0.95591
																									0.95408
																									0.95223
																									0.9506
																									0.94926
																									0.94849
																									0.94778
																									0.94706
																									0.94636
																									0.94588
																									0.94648
																									0.94802
																									0.94902
																									0.94966
																									0.95074
																									0.95071
																									0.95018
																									0.94942
																									0.9489
																									0.94836
																									0.94822
																									0.94904
																									0.95058
																									0.95222
																									0.9538
																									0.95534
																									0.95669
																									0.958
																									0.95924
																									0.96021
																									0.96132
																									0.96267
																									0.96617
																									0.97169
																									0.97767
																									0.98363
																									0.9893
																									0.99434
																									0.99704
																									0.99799
																									0.99856
																									0.99896
																									0.99971
																									1
																									0.9996
																									0.99881
																									0.99789
																									0.99701
																									0.99597
																									0.99574
																									0.99556
																									0.99529
																									0.99512
																									0.99482
																									0.99462
																									0.99354
																									0.9914
																									0.98911
																									0.98719
																									0.98492
																									0.98245
																									0.98001
																									0.97753
																									0.97481
																									0.9723
																									0.96987
																									0.96726
																									0.96376
																									0.96058
																									0.9572
																									0.95373
																									0.95002
																									0.94937
																									0.95232
																									0.95489
																									0.95751
																									0.96025
																									0.96206
																									0.96144
																									0.95838
																									0.95474
																									0.95183
																									0.94815
																									0.94503
																									0.94226
																									0.94002
																									0.93745
																									0.93475
																									0.93212
																									0.93006
																									0.92918
																									0.9288
																									0.92812
																									0.92739
																									0.92654
																									0.92578
																									0.9249
																									0.92339
																									0.92182
																									0.92031
																									0.91945
																									0.91954
																									0.91967
																									0.91959
																									0.91979
																									0.92019
																									0.92083
																									0.92141
																									0.92186
																									0.92266
																									0.92372
																									0.92424
																									0.92454
																									0.92484
																									0.92478
																									0.92453
																									0.9244
																									0.92442
																									0.92575
																									0.92774
																									0.93004
																									0.93208
																									0.93424
																									0.93551
																									0.93674
																									0.93809
																									0.93904
																									0.93983
																									0.94091
																									0.94235
																									0.94433
																									0.94638
																									0.94879
																									0.95115
																									0.95321
																									0.95455
																									0.95573
																									0.95704
																									0.95814
																									0.95909
																									0.96021
																									0.96171
																									0.96261
																									0.96358
																									0.96487
																									0.96607
																									0.96709
																									0.96718
																									0.96683
																									0.96666
																									0.96657
																									0.9665
																									0.96796
																									0.97074
																									0.97344
																									0.97583
																									0.97797
																									0.98027
																									0.98166
																									0.98234
																									0.98322
																									0.98373
																									0.98446
																									0.98467
																									0.98319
																									0.9813
																									0.97988
																									0.97817
																									0.97655
																									0.97534
																									0.97567
																									0.97641
																									0.977
																									0.9775
																									0.97781
																									0.97752
																									0.97566
																									0.97373
																									0.97177
																									0.97005
																									0.96855
																									0.96843
																									0.96912
																									0.97016
																									0.97061
																									0.97103
																									0.97086
																									0.96935
																									0.96761
																									0.96601
																									0.96459
																									0.963
																									0.96181
																									0.96064
																									0.95946
																									0.95838
																									0.95744
																									0.95675
																									0.95581
																									0.95477
																									0.95406
																									0.95341
																									0.95241
																									0.95147
																									0.95031
																									0.9488
																									0.94743
																									0.94608
																									0.94456
																									0.94435
																									0.94609
																									0.94811
																									0.94974
																									0.95149
																									0.9534
																									0.95357
																									0.95193
																									0.95003
																									0.94856
																									0.947
																									0.94565
																									0.94529
																									0.94546
																									0.94563
																									0.94561
																									0.94588
																									0.94559
																									0.9449
																									0.94406
																									0.94352
																									0.94305
																									0.94239
																									0.94264
																									0.94411
																									0.94575
																									0.94726
																									0.94888
																									0.95021
																									0.94985
																									0.94819
																									0.94664
																									0.94484
																									0.9436
																									0.94258
																									0.94122
																									0.93991
																									0.93866
																									0.93756
																									0.93649
																									0.93584
																									0.93622
																									0.93707
																									0.93815
																									0.93898
																									0.93982
																									0.94008
																									0.93932
																									0.93814
																									0.9374
																									0.9369
																									0.93611
																									0.93551
																									0.93499
																									0.93448
																									0.93402
																									0.93391
																									0.93372
																									0.93343
																									0.93316
																									0.93264

## Sheet: figure6 l
			Wavelength (nm)
		Reflectivity	380.109	380.386	380.663	380.941	381.218	381.495	381.772	382.049	382.326	382.603	382.88	383.157	383.434	383.712	383.989	384.266	384.543	384.82	385.097	385.374	385.651	385.928	386.205	386.482	386.759	387.036	387.313	387.59	387.867	388.144	388.421	388.699	388.976	389.253	389.53	389.807	390.084	390.361	390.638	390.915	391.191	391.468	391.745	392.022	392.299	392.576	392.853
	Angle (°)	-60.815	0.64706	0.66011	0.64953	0.63379	0.654	0.64833	0.65089	0.69317	0.64578	0.65804	0.61276	0.6757	0.62925	0.69218	0.64535	0.64224	0.61254	0.66972	0.66187	0.67176	0.64678	0.71215	0.6715	0.65433	0.66188	0.65492	0.61751	0.61163	0.62131	0.66928	0.58895	0.69423	0.63783	0.6408	0.66059	0.66532	0.65597	0.60975	0.64358	0.63919	0.64202	0.64961	0.60468	0.67691	0.65794	0.64641	0.63741
		-60.566	0.71549	0.69788	0.65588	0.63568	0.63317	0.62764	0.61694	0.65371	0.67642	0.62878	0.6554	0.68002	0.66936	0.60752	0.64713	0.68654	0.67497	0.66667	0.66386	0.65312	0.63569	0.61771	0.66959	0.62627	0.61585	0.66096	0.67353	0.67817	0.60402	0.69209	0.6471	0.65936	0.65517	0.63917	0.68066	0.60725	0.72893	0.64699	0.67404	0.69637	0.67008	0.68267	0.65319	0.63882	0.62376	0.60984	0.64675
		-60.318	0.6422	0.65401	0.60605	0.65142	0.60858	0.62534	0.65856	0.67032	0.68143	0.67349	0.65492	0.6301	0.66208	0.67715	0.6518	0.62233	0.65483	0.67136	0.63482	0.64201	0.7002	0.63246	0.65243	0.61167	0.6934	0.66593	0.62347	0.67081	0.68775	0.6713	0.65976	0.64113	0.63518	0.6525	0.63912	0.69385	0.58567	0.66325	0.66269	0.66235	0.63569	0.67893	0.66036	0.6182	0.65294	0.65005	0.64776
		-60.073	0.67151	0.63983	0.63403	0.66385	0.62781	0.64182	0.66512	0.67574	0.68264	0.59778	0.65672	0.68548	0.649	0.65843	0.65661	0.62149	0.63123	0.69329	0.62698	0.67938	0.60132	0.68473	0.66813	0.67042	0.62482	0.63059	0.65544	0.69105	0.65995	0.65234	0.68061	0.64283	0.66447	0.67462	0.68277	0.62391	0.68238	0.64406	0.64074	0.68373	0.62232	0.65285	0.63426	0.64319	0.65277	0.6452	0.66655
		-59.829	0.59894	0.6587	0.64467	0.59397	0.6767	0.64005	0.66508	0.65209	0.63359	0.66424	0.65521	0.64437	0.65011	0.64706	0.62634	0.67911	0.67659	0.62089	0.64147	0.66909	0.66471	0.65661	0.68784	0.60652	0.62836	0.66343	0.64847	0.62213	0.65419	0.67055	0.68155	0.64037	0.63366	0.59761	0.66256	0.6609	0.68304	0.61235	0.69051	0.62709	0.64812	0.59306	0.65349	0.63209	0.65922	0.65382	0.63935
		-59.587	0.59754	0.6405	0.62204	0.6251	0.60201	0.66693	0.66227	0.65476	0.66302	0.63602	0.62767	0.69402	0.70226	0.64575	0.69225	0.63433	0.64827	0.66367	0.64479	0.65033	0.65673	0.63022	0.65812	0.66042	0.70313	0.65179	0.6056	0.70186	0.62702	0.62851	0.65052	0.66365	0.67111	0.63849	0.68296	0.67615	0.67996	0.67552	0.66943	0.68958	0.66897	0.61265	0.64283	0.68668	0.63852	0.65955	0.63018
		-59.346	0.68013	0.66545	0.59924	0.6638	0.67853	0.68028	0.6815	0.6721	0.66275	0.58672	0.65546	0.61793	0.65679	0.62696	0.64387	0.65477	0.66962	0.6577	0.66197	0.62009	0.67309	0.67534	0.65193	0.64009	0.66313	0.63152	0.63915	0.68001	0.6115	0.6213	0.68776	0.6833	0.67698	0.67327	0.63574	0.63199	0.67155	0.67281	0.62196	0.63261	0.64059	0.64157	0.63782	0.68	0.61807	0.63522	0.67325
		-59.108	0.65701	0.60309	0.63242	0.63807	0.60889	0.64711	0.62962	0.62261	0.65597	0.64131	0.62294	0.59832	0.67649	0.63389	0.69204	0.68176	0.63943	0.63772	0.63377	0.66146	0.72494	0.62695	0.63375	0.67759	0.65862	0.68379	0.69214	0.62871	0.66985	0.62877	0.67556	0.67666	0.64482	0.68675	0.61029	0.68073	0.62059	0.6675	0.64732	0.64163	0.65251	0.6987	0.62119	0.63618	0.64138	0.64207	0.65992
		-58.871	0.67762	0.65962	0.69351	0.66761	0.65738	0.68582	0.61943	0.65232	0.6262	0.67638	0.63309	0.6421	0.63468	0.63864	0.62949	0.61185	0.62338	0.65838	0.67086	0.65549	0.62907	0.65312	0.64792	0.65817	0.6497	0.64876	0.63918	0.63706	0.6393	0.65556	0.65665	0.63324	0.62987	0.63417	0.61065	0.64851	0.66857	0.66723	0.64961	0.60393	0.64774	0.68389	0.64461	0.64047	0.61371	0.6871	0.64023
		-58.635	0.64554	0.61709	0.61612	0.64289	0.65494	0.65612	0.62203	0.7014	0.64376	0.67633	0.6594	0.64132	0.63948	0.59703	0.65803	0.62571	0.65495	0.60726	0.68425	0.62563	0.63723	0.70917	0.65269	0.61753	0.61712	0.68565	0.65225	0.64854	0.62027	0.66958	0.7074	0.66332	0.67468	0.64595	0.62994	0.61919	0.63302	0.64852	0.66203	0.65002	0.63008	0.64949	0.66405	0.62435	0.63772	0.65648	0.64026
		-58.401	0.65814	0.61258	0.6791	0.65065	0.61696	0.62155	0.60572	0.64042	0.63471	0.66941	0.5931	0.65811	0.65859	0.61941	0.65907	0.63576	0.68835	0.67209	0.63315	0.61516	0.68942	0.62919	0.62074	0.65884	0.62886	0.69576	0.63978	0.68088	0.66502	0.66073	0.6392	0.71377	0.67095	0.65487	0.64286	0.67252	0.63939	0.65081	0.64162	0.66249	0.64524	0.68054	0.64363	0.66128	0.64149	0.63252	0.66105
		-58.169	0.62643	0.65575	0.6494	0.63402	0.6264	0.62756	0.66794	0.65856	0.60434	0.67048	0.64795	0.67009	0.62472	0.68027	0.63904	0.67359	0.68285	0.67595	0.63186	0.64475	0.67426	0.65182	0.6445	0.6626	0.62276	0.7099	0.62563	0.62693	0.64787	0.60603	0.68628	0.63025	0.72129	0.63831	0.61191	0.64944	0.62715	0.61623	0.65531	0.63906	0.65495	0.65422	0.63955	0.63178	0.65051	0.6169	0.68
		-57.938	0.63937	0.70472	0.68191	0.64628	0.69667	0.66131	0.6119	0.68433	0.65539	0.68486	0.67321	0.67345	0.63502	0.6699	0.62383	0.63434	0.64209	0.66435	0.59568	0.64838	0.68069	0.66512	0.664	0.63293	0.64729	0.64856	0.61313	0.64381	0.67935	0.66328	0.69967	0.69108	0.63183	0.6548	0.68952	0.60694	0.69545	0.61559	0.64789	0.67149	0.65387	0.6184	0.66442	0.59395	0.66417	0.66833	0.63853
		-57.709	0.6599	0.64785	0.67366	0.62118	0.66576	0.66389	0.62825	0.63274	0.62826	0.63847	0.69738	0.6451	0.59838	0.64243	0.64348	0.65984	0.63842	0.62858	0.64003	0.65846	0.65906	0.67688	0.63773	0.65344	0.67355	0.69518	0.67579	0.69269	0.65105	0.64403	0.63051	0.66909	0.66945	0.66714	0.62267	0.64541	0.62126	0.66109	0.68534	0.63947	0.64359	0.67121	0.63112	0.68243	0.70691	0.63541	0.65067
		-57.481	0.64013	0.63192	0.62007	0.68156	0.62746	0.64762	0.66589	0.63435	0.65246	0.67607	0.61773	0.68518	0.65394	0.71078	0.63795	0.67801	0.62926	0.67433	0.62553	0.67915	0.67049	0.62334	0.68958	0.61768	0.62188	0.68185	0.7016	0.58616	0.68805	0.64517	0.66829	0.60425	0.72086	0.61988	0.66276	0.62867	0.63893	0.68698	0.6245	0.63403	0.6168	0.61515	0.67206	0.61849	0.6526	0.67405	0.65641
		-57.255	0.66123	0.66126	0.67072	0.62738	0.65556	0.70777	0.65439	0.64781	0.63389	0.67292	0.63534	0.60734	0.66268	0.70045	0.64565	0.69048	0.60751	0.63683	0.64012	0.65088	0.67842	0.6136	0.64884	0.64028	0.67469	0.61125	0.69061	0.65289	0.65112	0.66945	0.71657	0.64296	0.63112	0.65693	0.67072	0.63829	0.64471	0.61755	0.60879	0.71434	0.6711	0.64155	0.64602	0.63639	0.66857	0.66836	0.63462
		-57.029	0.6278	0.6044	0.67142	0.61394	0.64676	0.65198	0.64426	0.63912	0.66569	0.64493	0.64931	0.68021	0.66377	0.6694	0.64681	0.6093	0.6734	0.65817	0.70508	0.63308	0.63818	0.59893	0.66539	0.67013	0.68238	0.65595	0.63188	0.61163	0.67273	0.6859	0.71047	0.65203	0.65395	0.65184	0.65822	0.66392	0.65608	0.63391	0.65079	0.63128	0.65183	0.67293	0.67215	0.69194	0.67526	0.6751	0.61806
		-56.806	0.66223	0.64302	0.67635	0.58566	0.64216	0.65721	0.6135	0.59543	0.64804	0.61714	0.65458	0.61825	0.67279	0.68772	0.6402	0.68049	0.64934	0.67916	0.64114	0.69197	0.6139	0.66146	0.61218	0.6767	0.63719	0.67001	0.65655	0.6767	0.67209	0.62787	0.65041	0.65122	0.62452	0.67029	0.66065	0.62992	0.64905	0.64475	0.62938	0.62354	0.69499	0.64041	0.66689	0.68127	0.62881	0.62879	0.6568
		-56.583	0.62921	0.61014	0.60712	0.65246	0.63136	0.63349	0.64824	0.61194	0.62289	0.6629	0.62405	0.62124	0.65069	0.65067	0.68161	0.65022	0.68045	0.62076	0.64619	0.67534	0.63345	0.63719	0.65777	0.65623	0.66617	0.67565	0.64615	0.69275	0.64031	0.6611	0.60939	0.65184	0.68063	0.62637	0.67323	0.60552	0.6426	0.61873	0.6393	0.68818	0.65757	0.65123	0.64706	0.64993	0.62682	0.62508	0.64741
		-56.362	0.67363	0.64007	0.65449	0.69348	0.62109	0.6545	0.66157	0.63089	0.63706	0.68187	0.66731	0.63013	0.69254	0.68293	0.68272	0.69729	0.61677	0.64738	0.61302	0.66182	0.63585	0.63777	0.67757	0.62883	0.64696	0.66783	0.62408	0.64323	0.62668	0.62773	0.69837	0.63942	0.62903	0.66223	0.63841	0.62557	0.63023	0.68733	0.66331	0.69435	0.65847	0.66632	0.60187	0.66553	0.64142	0.63173	0.63862
		-56.142	0.64544	0.69829	0.66238	0.65555	0.65871	0.69575	0.66238	0.63292	0.61738	0.67756	0.66827	0.67352	0.6016	0.65032	0.66728	0.68904	0.638	0.6593	0.62634	0.66852	0.70271	0.6441	0.68536	0.68012	0.64053	0.65477	0.67222	0.63947	0.63899	0.64119	0.7101	0.64266	0.63832	0.66201	0.64232	0.68666	0.64588	0.67587	0.6652	0.64744	0.68647	0.5843	0.64626	0.61088	0.67167	0.61938	0.65193
		-55.924	0.63697	0.62527	0.59008	0.63397	0.65011	0.65126	0.61759	0.67365	0.70055	0.61885	0.63245	0.62152	0.65884	0.65895	0.68547	0.63911	0.61802	0.70242	0.63711	0.67242	0.68348	0.66258	0.64879	0.66575	0.70144	0.67173	0.66828	0.67097	0.64369	0.65456	0.6491	0.62733	0.66086	0.62789	0.66113	0.71898	0.60246	0.63407	0.6453	0.71207	0.62669	0.63052	0.65949	0.64586	0.65731	0.70122	0.64998
		-55.706	0.66879	0.65456	0.63916	0.6242	0.69395	0.63907	0.70216	0.66303	0.62626	0.61349	0.63484	0.68154	0.65238	0.68292	0.67143	0.61425	0.67142	0.65961	0.66959	0.64246	0.61176	0.61423	0.66422	0.67074	0.65568	0.63132	0.65189	0.68375	0.621	0.60711	0.65096	0.64198	0.64503	0.64234	0.63463	0.67515	0.69437	0.60787	0.65751	0.67235	0.66644	0.63667	0.666	0.66281	0.6595	0.63593	0.70172
		-55.49	0.61006	0.62397	0.67854	0.6403	0.65561	0.66324	0.69245	0.66842	0.68481	0.66729	0.67383	0.60996	0.68904	0.62504	0.66337	0.59266	0.63653	0.6658	0.65971	0.64096	0.70044	0.70623	0.63059	0.61552	0.64346	0.65012	0.64721	0.64473	0.64392	0.64906	0.66289	0.65959	0.66598	0.65	0.6463	0.6406	0.65458	0.64738	0.68477	0.65584	0.65751	0.69674	0.6597	0.6118	0.60504	0.67493	0.64614
		-55.275	0.65104	0.59884	0.63101	0.62306	0.63008	0.62585	0.64154	0.67936	0.65246	0.6369	0.62548	0.66742	0.6523	0.62398	0.64557	0.65819	0.63167	0.67163	0.61022	0.67824	0.66747	0.6705	0.66432	0.63243	0.63989	0.67077	0.65638	0.66747	0.62948	0.67102	0.67171	0.65187	0.60531	0.60722	0.623	0.65471	0.65344	0.64334	0.64069	0.64955	0.60748	0.63714	0.64679	0.66132	0.67329	0.68665	0.65469
		-55.061	0.64216	0.6658	0.70861	0.6231	0.63424	0.70954	0.72749	0.6537	0.63472	0.67195	0.62433	0.68697	0.60749	0.66075	0.67132	0.64745	0.71625	0.68096	0.70004	0.6379	0.68406	0.65932	0.68662	0.6732	0.65034	0.6757	0.6533	0.64449	0.64242	0.60157	0.64148	0.66779	0.68306	0.67679	0.65934	0.6578	0.64476	0.66024	0.66754	0.63941	0.6723	0.66074	0.62048	0.66803	0.66278	0.65231	0.6467
		-54.849	0.64399	0.71768	0.65758	0.67055	0.64779	0.68413	0.64679	0.59623	0.68907	0.62303	0.63759	0.64335	0.65833	0.64656	0.63186	0.66412	0.62858	0.67124	0.63088	0.62464	0.64114	0.70434	0.68535	0.69627	0.68207	0.66934	0.64704	0.60707	0.64426	0.63729	0.67154	0.65401	0.63958	0.67848	0.65157	0.59857	0.66065	0.62977	0.64312	0.65833	0.65381	0.65481	0.64974	0.65787	0.65725	0.63577	0.65034
		-54.637	0.65015	0.59063	0.68182	0.72199	0.68821	0.62455	0.62825	0.67396	0.66963	0.60697	0.62065	0.67094	0.69253	0.64512	0.60563	0.64479	0.62397	0.63893	0.65441	0.68788	0.682	0.7018	0.63794	0.65083	0.65185	0.67764	0.61714	0.65756	0.68231	0.67803	0.68756	0.63782	0.66689	0.66039	0.64912	0.6464	0.66745	0.64677	0.61541	0.68482	0.62241	0.67847	0.64935	0.66065	0.60892	0.67236	0.61563
		-54.427	0.68943	0.63199	0.67831	0.63085	0.65677	0.68649	0.64483	0.65831	0.67046	0.70995	0.64318	0.67939	0.65383	0.68583	0.67956	0.69492	0.64341	0.65985	0.7162	0.68297	0.67636	0.68187	0.6746	0.66691	0.64392	0.64152	0.66453	0.63263	0.68031	0.64676	0.66168	0.6338	0.64453	0.65926	0.65469	0.62605	0.63636	0.64462	0.66422	0.63082	0.62783	0.69072	0.6575	0.64428	0.60374	0.66369	0.66175
		-54.217	0.68914	0.58636	0.67802	0.64386	0.65461	0.67519	0.68308	0.65487	0.64065	0.65868	0.63246	0.63078	0.64103	0.66667	0.64013	0.6126	0.70029	0.64623	0.63334	0.68129	0.61639	0.62158	0.61854	0.64612	0.64743	0.68992	0.67431	0.65847	0.66868	0.66689	0.64352	0.62542	0.65463	0.65816	0.69912	0.67691	0.63951	0.65629	0.64295	0.69604	0.67811	0.68527	0.66125	0.66784	0.6044	0.64577	0.66567
		-54.009	0.6337	0.634	0.69868	0.68098	0.62843	0.70059	0.67236	0.63589	0.66542	0.63557	0.62553	0.60511	0.63786	0.58505	0.68115	0.71403	0.62685	0.6746	0.66907	0.64542	0.68026	0.67477	0.61483	0.62471	0.63966	0.63776	0.6962	0.67134	0.6383	0.65461	0.64855	0.63932	0.64806	0.68452	0.63967	0.62545	0.57134	0.66558	0.63251	0.65623	0.62663	0.64404	0.6506	0.64974	0.67776	0.65065	0.64036
		-53.802	0.68308	0.67784	0.65635	0.64556	0.68168	0.60427	0.70365	0.63643	0.6206	0.66763	0.66618	0.66249	0.66379	0.68203	0.68119	0.63715	0.61496	0.65719	0.64224	0.6305	0.67447	0.62167	0.64417	0.6772	0.71177	0.62407	0.68266	0.65516	0.6287	0.62732	0.65477	0.6231	0.6655	0.6446	0.63832	0.6787	0.62479	0.63074	0.66478	0.72093	0.64723	0.63311	0.65494	0.65417	0.6323	0.68764	0.67402
		-53.595	0.6869	0.6718	0.64972	0.66861	0.64389	0.65149	0.66282	0.61023	0.64376	0.67387	0.60674	0.63623	0.64975	0.6579	0.66347	0.63473	0.59785	0.64702	0.66355	0.6709	0.63293	0.65725	0.65254	0.6342	0.68279	0.62687	0.62471	0.64963	0.62269	0.6986	0.66529	0.64041	0.64572	0.64765	0.62774	0.67629	0.65905	0.65032	0.65323	0.67072	0.63243	0.63722	0.66732	0.65365	0.64512	0.61092	0.65621
		-53.39	0.63719	0.67222	0.66391	0.63855	0.68991	0.64455	0.66583	0.64309	0.65259	0.63143	0.64714	0.65415	0.65102	0.69211	0.64934	0.64306	0.68922	0.60958	0.67795	0.67949	0.67699	0.67315	0.61919	0.6392	0.67809	0.63646	0.63743	0.66712	0.63585	0.62998	0.68144	0.68666	0.69391	0.65273	0.65537	0.63482	0.67115	0.6529	0.68132	0.67421	0.68717	0.65769	0.66956	0.66232	0.61761	0.6677	0.65629
		-53.186	0.63955	0.60266	0.63271	0.63789	0.6614	0.70994	0.67502	0.64662	0.62192	0.68332	0.644	0.72035	0.62685	0.66003	0.63933	0.62367	0.70277	0.62182	0.69388	0.60404	0.62806	0.62991	0.669	0.64679	0.64262	0.65052	0.61746	0.68091	0.64141	0.65889	0.64574	0.64001	0.69386	0.64263	0.58884	0.63657	0.68188	0.64771	0.68605	0.67198	0.64981	0.64302	0.63704	0.64206	0.63326	0.66698	0.69193
		-52.983	0.6807	0.6302	0.68844	0.69499	0.70932	0.65367	0.61174	0.63069	0.64935	0.61533	0.65531	0.68752	0.63211	0.66056	0.66099	0.65933	0.68456	0.63709	0.64243	0.68122	0.65556	0.65018	0.64252	0.63302	0.63286	0.64407	0.66141	0.66094	0.61242	0.70399	0.66762	0.66799	0.6606	0.65295	0.64896	0.66201	0.66623	0.66981	0.68025	0.63598	0.6317	0.64439	0.61719	0.6258	0.64449	0.63151	0.68991
		-52.78	0.68132	0.65627	0.6977	0.63459	0.69859	0.64653	0.67727	0.64028	0.68366	0.66479	0.61213	0.66998	0.67549	0.59317	0.65912	0.69576	0.65296	0.62871	0.67873	0.64848	0.69507	0.63987	0.6433	0.66612	0.63246	0.59274	0.61859	0.61819	0.66943	0.66161	0.65083	0.68	0.62708	0.65531	0.63879	0.66482	0.63714	0.61793	0.63835	0.64919	0.67111	0.62511	0.65109	0.66386	0.63534	0.6601	0.66877
		-52.579	0.63978	0.72557	0.63506	0.6467	0.65469	0.62266	0.66642	0.65568	0.63083	0.67076	0.66106	0.59467	0.64062	0.6775	0.68265	0.67279	0.63133	0.62703	0.66235	0.6524	0.6498	0.66305	0.64385	0.61471	0.65562	0.66199	0.64547	0.61735	0.66771	0.6661	0.69317	0.62212	0.64935	0.65203	0.63756	0.64386	0.64618	0.69216	0.66297	0.62399	0.63602	0.65014	0.62358	0.64319	0.65511	0.68277	0.70369
		-52.378	0.6582	0.67602	0.63291	0.64497	0.63791	0.6335	0.65599	0.62657	0.6851	0.69092	0.66774	0.63272	0.6783	0.68578	0.66359	0.64588	0.65438	0.65853	0.63696	0.67657	0.63864	0.67578	0.65461	0.62883	0.64	0.66236	0.7003	0.65536	0.66932	0.65003	0.62816	0.64498	0.61882	0.64872	0.66028	0.64754	0.68783	0.65272	0.65944	0.68568	0.64292	0.62613	0.66891	0.65707	0.63648	0.61115	0.63163
		-52.179	0.67164	0.63164	0.69791	0.67428	0.61049	0.66014	0.68638	0.66074	0.65838	0.68609	0.65331	0.61926	0.66534	0.6635	0.66836	0.67933	0.63042	0.68368	0.66772	0.64973	0.6533	0.65032	0.64671	0.65584	0.66655	0.69318	0.61637	0.64596	0.619	0.67732	0.69182	0.63117	0.6535	0.63947	0.67039	0.63175	0.66612	0.67025	0.70347	0.63186	0.68322	0.65	0.62966	0.60379	0.65959	0.65923	0.64633
		-51.98	0.65024	0.67148	0.65624	0.64924	0.65859	0.6498	0.64266	0.63003	0.63991	0.64059	0.65976	0.63946	0.71048	0.68885	0.67811	0.65237	0.66099	0.63633	0.68707	0.70236	0.60612	0.67728	0.64336	0.6431	0.67346	0.61584	0.67621	0.61318	0.65862	0.66498	0.64704	0.6016	0.67326	0.6363	0.63343	0.59828	0.65135	0.68319	0.66486	0.67148	0.66309	0.66874	0.60658	0.64407	0.66999	0.62969	0.63999
		-51.782	0.66264	0.6375	0.71093	0.60626	0.64996	0.66329	0.61616	0.64286	0.66351	0.63953	0.67871	0.65927	0.70211	0.66174	0.6385	0.62329	0.6492	0.69628	0.67082	0.67124	0.64467	0.67255	0.65108	0.6876	0.64429	0.66742	0.62912	0.6459	0.66058	0.66284	0.62922	0.64967	0.6878	0.65587	0.63377	0.63371	0.64851	0.57759	0.64771	0.65769	0.64344	0.63383	0.66763	0.68387	0.64892	0.63433	0.66563
		-51.585	0.64234	0.68505	0.62746	0.66581	0.68229	0.64862	0.65561	0.66667	0.64941	0.66501	0.65162	0.67325	0.68383	0.65935	0.70809	0.68602	0.65688	0.61186	0.69764	0.65815	0.65866	0.64426	0.64596	0.60942	0.65746	0.62634	0.70201	0.674	0.6381	0.66688	0.66909	0.66309	0.64467	0.65477	0.634	0.66188	0.66407	0.61004	0.67831	0.65997	0.68306	0.65129	0.6464	0.65261	0.67087	0.67912	0.65488
		-51.389	0.63219	0.62981	0.68	0.59973	0.61494	0.67219	0.62658	0.63023	0.66846	0.62944	0.62487	0.65761	0.65661	0.65503	0.62997	0.63898	0.6616	0.64112	0.65263	0.69052	0.6038	0.64543	0.70013	0.65505	0.64605	0.66222	0.66621	0.67246	0.64323	0.6096	0.65771	0.663	0.62739	0.66082	0.61439	0.63383	0.68608	0.68618	0.64232	0.63048	0.66688	0.63477	0.60609	0.6469	0.64387	0.65939	0.65722
		-51.194	0.6845	0.65723	0.64984	0.62881	0.62464	0.63013	0.63995	0.65245	0.65222	0.63685	0.65441	0.66053	0.69006	0.61982	0.62607	0.65431	0.63802	0.67406	0.65623	0.65386	0.67291	0.64484	0.65184	0.65638	0.62081	0.64046	0.67462	0.67708	0.62646	0.63431	0.61649	0.6672	0.64505	0.68418	0.66414	0.65472	0.65854	0.61138	0.67749	0.66219	0.65864	0.65099	0.65697	0.62817	0.66229	0.64947	0.63389
		-50.999	0.67343	0.66644	0.69092	0.68046	0.64305	0.66631	0.64249	0.66278	0.65239	0.67783	0.62158	0.66211	0.65035	0.66267	0.68903	0.67322	0.64808	0.61586	0.64974	0.66214	0.63992	0.66874	0.65765	0.62431	0.65123	0.64919	0.68119	0.65912	0.66572	0.65705	0.72269	0.6965	0.61877	0.64161	0.60084	0.69831	0.65995	0.64972	0.6513	0.66657	0.63318	0.64727	0.63608	0.68573	0.68709	0.66933	0.64865
		-50.806	0.67666	0.60054	0.74664	0.72143	0.70787	0.65758	0.68904	0.69975	0.65711	0.68625	0.62433	0.67152	0.68299	0.67729	0.69005	0.68761	0.68305	0.64564	0.69	0.69042	0.67161	0.68667	0.66744	0.66588	0.68456	0.61899	0.62087	0.62552	0.629	0.66117	0.67577	0.65014	0.65695	0.68994	0.65446	0.63481	0.65461	0.63442	0.65237	0.67228	0.65715	0.62347	0.69097	0.66264	0.63344	0.62933	0.64157
		-50.613	0.65834	0.62924	0.64293	0.65653	0.68325	0.63366	0.65252	0.65712	0.63808	0.64015	0.73326	0.62243	0.65123	0.69754	0.64222	0.67993	0.65574	0.63225	0.64972	0.61616	0.67193	0.62936	0.68167	0.68713	0.66518	0.66517	0.64566	0.68532	0.66795	0.67771	0.65045	0.63158	0.68976	0.65547	0.61297	0.62849	0.68197	0.65119	0.65769	0.58243	0.69202	0.6429	0.66495	0.65347	0.68785	0.6502	0.62778
		-50.421	0.70511	0.63772	0.64722	0.62971	0.64391	0.65642	0.65898	0.67284	0.69966	0.66134	0.65129	0.66542	0.6791	0.67347	0.66522	0.63016	0.64612	0.65322	0.65647	0.67871	0.62541	0.64304	0.64518	0.68186	0.70673	0.64638	0.64386	0.62769	0.66721	0.65614	0.6808	0.63719	0.66753	0.6152	0.65665	0.6497	0.65207	0.66193	0.65472	0.62504	0.67096	0.63696	0.69431	0.62119	0.65974	0.65223	0.61505
		-50.229	0.63143	0.6318	0.65051	0.67404	0.64455	0.59561	0.64581	0.64371	0.7109	0.62095	0.68715	0.66691	0.70451	0.68008	0.6962	0.64828	0.66656	0.65841	0.64461	0.67534	0.65102	0.6447	0.61507	0.63261	0.68449	0.66099	0.69142	0.67048	0.67393	0.65103	0.67898	0.67743	0.62977	0.6331	0.67394	0.64223	0.66379	0.6086	0.64661	0.65945	0.62937	0.61984	0.67782	0.5961	0.65883	0.63166	0.67488
		-50.039	0.65056	0.69267	0.66316	0.64736	0.63573	0.65789	0.63138	0.67408	0.61068	0.6891	0.66115	0.66251	0.64671	0.68001	0.65173	0.63475	0.64034	0.69002	0.63581	0.67081	0.69085	0.65271	0.67695	0.67269	0.63202	0.6738	0.64852	0.61631	0.68041	0.64886	0.64971	0.63358	0.67255	0.6556	0.64532	0.64057	0.63596	0.7229	0.68002	0.67087	0.65545	0.60845	0.66123	0.63919	0.65252	0.64929	0.62077
		-49.849	0.64195	0.62988	0.66525	0.64278	0.68513	0.61716	0.62235	0.70783	0.63576	0.66128	0.63919	0.65125	0.61568	0.65098	0.63307	0.63667	0.68697	0.62175	0.64713	0.6686	0.63138	0.68976	0.66688	0.6137	0.61524	0.63956	0.73995	0.67519	0.72379	0.62527	0.66273	0.65879	0.66264	0.65288	0.61307	0.6356	0.67458	0.64708	0.63478	0.65456	0.66015	0.67625	0.68007	0.64763	0.65149	0.63004	0.6127
		-49.66	0.69848	0.64058	0.61639	0.68614	0.65702	0.66609	0.63965	0.64694	0.67119	0.68131	0.67517	0.66302	0.64955	0.64171	0.64322	0.64109	0.66038	0.68242	0.57483	0.64727	0.65361	0.64544	0.64132	0.64057	0.68313	0.65053	0.62913	0.66956	0.65017	0.64555	0.67442	0.65811	0.64872	0.67179	0.70476	0.68979	0.61578	0.69003	0.65788	0.64949	0.64513	0.62149	0.64359	0.65545	0.68722	0.67651	0.6692
		-49.472	0.71777	0.63847	0.67097	0.67362	0.68881	0.67654	0.63298	0.67477	0.66576	0.67861	0.62321	0.61861	0.66591	0.66359	0.62822	0.65182	0.67204	0.67936	0.64393	0.67961	0.65896	0.6737	0.69476	0.62069	0.67066	0.66004	0.64563	0.70264	0.68822	0.67956	0.70896	0.68311	0.61509	0.66953	0.65103	0.66296	0.64268	0.61555	0.66381	0.64499	0.64549	0.64928	0.63769	0.68537	0.68976	0.68341	0.65368
		-49.284	0.63525	0.65125	0.65219	0.65286	0.65777	0.64174	0.654	0.65491	0.65536	0.65272	0.68135	0.6108	0.68599	0.65503	0.65066	0.66197	0.67453	0.67827	0.66455	0.67107	0.6765	0.65122	0.6601	0.66368	0.63106	0.67856	0.62662	0.6422	0.62405	0.6673	0.67112	0.66698	0.64515	0.66707	0.61643	0.64086	0.62642	0.63908	0.66081	0.65126	0.66338	0.60756	0.6451	0.65462	0.66288	0.63544	0.64451
		-49.097	0.64689	0.68955	0.60778	0.66375	0.65611	0.61798	0.68854	0.66622	0.6482	0.5954	0.68627	0.66513	0.67058	0.67727	0.65127	0.66183	0.65022	0.63404	0.6208	0.63025	0.64978	0.6931	0.62181	0.70489	0.64998	0.66282	0.63317	0.65813	0.64068	0.66061	0.63589	0.71546	0.67949	0.64031	0.66636	0.64903	0.64535	0.64919	0.62023	0.61493	0.67825	0.64563	0.65478	0.61174	0.66947	0.65909	0.66154
		-48.911	0.67785	0.63407	0.66983	0.62709	0.66508	0.63167	0.62255	0.63031	0.65283	0.67678	0.66621	0.672	0.65722	0.66498	0.659	0.65303	0.57944	0.633	0.61823	0.62989	0.66837	0.6631	0.72222	0.65081	0.65033	0.66771	0.679	0.59103	0.69336	0.66322	0.6678	0.66971	0.67138	0.63	0.67501	0.6609	0.6313	0.6443	0.66832	0.63778	0.64658	0.67164	0.6578	0.67656	0.66726	0.65182	0.67107
		-48.726	0.65818	0.60759	0.64686	0.69507	0.67032	0.64272	0.66645	0.63437	0.64051	0.65712	0.67257	0.68305	0.67132	0.66355	0.68668	0.62866	0.65896	0.67495	0.65011	0.64466	0.64145	0.63531	0.69401	0.68699	0.65315	0.68074	0.66906	0.65523	0.64306	0.68001	0.64858	0.60446	0.66761	0.63371	0.65913	0.66492	0.66179	0.60647	0.68247	0.65243	0.67711	0.63736	0.72647	0.67762	0.72567	0.63697	0.67108
		-48.541	0.6639	0.67772	0.71701	0.64183	0.6827	0.65984	0.6686	0.62099	0.64004	0.62074	0.67279	0.65176	0.64135	0.66554	0.63512	0.65622	0.68188	0.65532	0.6582	0.63192	0.66819	0.66421	0.65374	0.69106	0.63422	0.64139	0.64583	0.68386	0.64581	0.67238	0.67846	0.6067	0.61198	0.62016	0.67732	0.65354	0.69913	0.68941	0.65605	0.63813	0.65203	0.63183	0.62245	0.66038	0.66434	0.62704	0.67925
		-48.357	0.66746	0.66089	0.67419	0.66341	0.70839	0.67209	0.67706	0.63044	0.6922	0.62818	0.65688	0.64384	0.66733	0.66733	0.66192	0.638	0.67812	0.66364	0.68626	0.69703	0.65455	0.65784	0.65129	0.68482	0.65635	0.67237	0.61789	0.66582	0.6362	0.6678	0.59778	0.67953	0.6908	0.66444	0.65172	0.65084	0.70703	0.63781	0.68118	0.64614	0.67819	0.63685	0.66871	0.64637	0.67597	0.61724	0.65378
		-48.173	0.69102	0.62928	0.64044	0.66851	0.6599	0.67422	0.62432	0.61633	0.67116	0.63165	0.66433	0.64542	0.65405	0.60013	0.64045	0.63374	0.65878	0.66645	0.66922	0.67577	0.6578	0.66253	0.66591	0.65355	0.62584	0.67004	0.67938	0.63454	0.63506	0.6942	0.61788	0.71482	0.66657	0.62319	0.65568	0.63695	0.61206	0.69492	0.66009	0.64571	0.63384	0.63056	0.66854	0.66954	0.6334	0.67332	0.64154
		-47.991	0.63969	0.65676	0.63952	0.69828	0.66035	0.64962	0.63963	0.64293	0.66736	0.6955	0.6477	0.66003	0.66145	0.66612	0.64713	0.61621	0.65268	0.58863	0.61372	0.64405	0.66175	0.68145	0.68571	0.65697	0.67401	0.64506	0.69228	0.62345	0.64139	0.64083	0.68471	0.6744	0.66511	0.6511	0.7167	0.6567	0.66523	0.66483	0.66619	0.63587	0.6613	0.65275	0.62786	0.67154	0.64825	0.66292	0.64558
		-47.808	0.67222	0.63246	0.67261	0.63253	0.64388	0.68788	0.62694	0.66794	0.65081	0.64733	0.66656	0.65371	0.6539	0.68481	0.64235	0.66216	0.63495	0.65769	0.67629	0.69963	0.61159	0.66176	0.62508	0.64497	0.68004	0.66603	0.66155	0.6343	0.63966	0.6371	0.62595	0.62172	0.6565	0.67861	0.64111	0.60651	0.65925	0.63026	0.64362	0.63873	0.62458	0.63102	0.62561	0.66041	0.65125	0.63935	0.62795
		-47.627	0.63436	0.69326	0.59482	0.61822	0.63648	0.64361	0.61066	0.69251	0.66962	0.65158	0.65707	0.67073	0.63757	0.64286	0.62459	0.63961	0.6132	0.65753	0.68004	0.66845	0.68754	0.63349	0.5905	0.67136	0.61715	0.68024	0.65096	0.6535	0.62974	0.65091	0.67555	0.66294	0.63003	0.65815	0.59137	0.6726	0.68217	0.63307	0.66134	0.6432	0.64588	0.62739	0.64508	0.65533	0.64982	0.67619	0.67442
		-47.446	0.69939	0.62763	0.70102	0.69361	0.70136	0.67164	0.6457	0.62398	0.71335	0.62836	0.61318	0.69577	0.66441	0.64177	0.67351	0.67462	0.6689	0.66251	0.6671	0.63008	0.69608	0.69416	0.67254	0.68424	0.62526	0.65953	0.62938	0.67581	0.67228	0.6405	0.66996	0.63981	0.66677	0.67583	0.64673	0.67925	0.6262	0.65184	0.62504	0.69606	0.67407	0.64615	0.68681	0.65984	0.66445	0.66036	0.65877
		-47.266	0.69828	0.63582	0.66791	0.67184	0.65992	0.67663	0.6658	0.63589	0.66136	0.68762	0.60674	0.64182	0.66677	0.67443	0.65248	0.68192	0.70046	0.64802	0.69163	0.67111	0.64842	0.66729	0.64957	0.6866	0.69135	0.69319	0.65438	0.66738	0.64798	0.60616	0.63985	0.63545	0.67532	0.63965	0.63747	0.62334	0.69007	0.64462	0.64232	0.67307	0.65151	0.6361	0.65908	0.63631	0.65971	0.65253	0.67087
		-47.086	0.63259	0.6706	0.67108	0.61361	0.65059	0.65967	0.67303	0.62532	0.68274	0.62633	0.64517	0.69036	0.68719	0.64738	0.71097	0.68602	0.68607	0.67085	0.62231	0.66948	0.63827	0.67175	0.625	0.63886	0.61666	0.68336	0.67525	0.64667	0.70331	0.6788	0.62489	0.67923	0.6567	0.67804	0.66086	0.6698	0.66817	0.60783	0.66806	0.67468	0.65801	0.63968	0.62687	0.64682	0.64254	0.64355	0.63299
		-46.907	0.64727	0.62554	0.63949	0.61573	0.6645	0.62557	0.6514	0.68541	0.66689	0.64204	0.72584	0.63944	0.65517	0.66525	0.67851	0.6486	0.71159	0.62453	0.6602	0.657	0.62636	0.66025	0.66574	0.68406	0.66098	0.69674	0.61625	0.62379	0.63602	0.65437	0.67685	0.65137	0.66897	0.65537	0.65551	0.6799	0.67629	0.66725	0.64149	0.63653	0.6246	0.65963	0.6404	0.68578	0.64961	0.65475	0.63836
		-46.729	0.69044	0.61766	0.69478	0.66895	0.65947	0.64801	0.68161	0.62889	0.65435	0.6394	0.64738	0.68484	0.67959	0.65445	0.65922	0.69689	0.65486	0.5728	0.63883	0.62653	0.67575	0.65137	0.64558	0.72162	0.63678	0.65685	0.6677	0.67221	0.67697	0.66842	0.63913	0.66806	0.66525	0.63008	0.68671	0.68088	0.65221	0.64137	0.63388	0.60773	0.66173	0.65842	0.63694	0.66142	0.66359	0.66188	0.68553
		-46.551	0.64946	0.63213	0.68423	0.65137	0.65889	0.69811	0.62043	0.62592	0.67096	0.66967	0.65209	0.67168	0.65212	0.67753	0.67112	0.64472	0.6854	0.65213	0.65824	0.67318	0.59773	0.63928	0.66215	0.65647	0.66773	0.64624	0.66776	0.66677	0.63115	0.64183	0.65024	0.67628	0.69803	0.66171	0.70542	0.64733	0.65614	0.64435	0.64322	0.68502	0.70346	0.67767	0.64569	0.66834	0.65269	0.61099	0.66464
		-46.373	0.62998	0.66356	0.64098	0.66379	0.64189	0.68602	0.64453	0.6472	0.62837	0.65216	0.63508	0.65006	0.6696	0.68824	0.68042	0.64353	0.69167	0.68321	0.66329	0.67794	0.6482	0.66635	0.69476	0.69655	0.63883	0.65921	0.68527	0.63222	0.68137	0.65263	0.63351	0.69725	0.65768	0.63904	0.69429	0.65281	0.67557	0.58652	0.65772	0.6339	0.63136	0.6485	0.64989	0.66295	0.66187	0.67192	0.66899
		-46.197	0.69006	0.67982	0.6257	0.64712	0.66115	0.61563	0.61737	0.65219	0.64617	0.6381	0.6671	0.66427	0.66095	0.66009	0.61951	0.60912	0.62017	0.63085	0.62995	0.65736	0.70421	0.67163	0.64498	0.6551	0.63682	0.61193	0.63847	0.66761	0.6457	0.66311	0.64635	0.62883	0.68978	0.68065	0.66168	0.69788	0.64077	0.67217	0.67893	0.65228	0.64569	0.68789	0.65655	0.6641	0.66628	0.6462	0.68865
		-46.021	0.69891	0.64896	0.66408	0.64881	0.64518	0.6372	0.66813	0.6302	0.66656	0.65415	0.64247	0.67568	0.70721	0.61092	0.6746	0.60991	0.6406	0.641	0.68188	0.7165	0.61257	0.63473	0.64746	0.65186	0.64614	0.69965	0.69567	0.68597	0.71666	0.64545	0.65197	0.70841	0.70656	0.61203	0.6653	0.68042	0.66293	0.64606	0.6612	0.66715	0.67318	0.63946	0.67603	0.66859	0.63234	0.6785	0.62027
		-45.845	0.67073	0.6412	0.63257	0.68093	0.67665	0.64912	0.67373	0.58539	0.66698	0.66752	0.64229	0.67251	0.67863	0.6781	0.64691	0.6508	0.64288	0.68492	0.68904	0.65339	0.63329	0.68213	0.67726	0.65597	0.61128	0.67936	0.60471	0.63917	0.64356	0.68395	0.63311	0.65638	0.64667	0.65778	0.66795	0.61451	0.68348	0.64155	0.65991	0.67396	0.66588	0.65284	0.63688	0.65807	0.60071	0.66448	0.6499
		-45.67	0.66052	0.68421	0.63411	0.6713	0.62786	0.65187	0.65169	0.6395	0.66189	0.66645	0.62595	0.6545	0.63756	0.65434	0.6673	0.66463	0.65475	0.6559	0.64655	0.66815	0.64422	0.6693	0.67525	0.67745	0.64849	0.66667	0.67655	0.64483	0.6489	0.65324	0.65657	0.66835	0.61713	0.65294	0.64965	0.6564	0.70066	0.60975	0.66638	0.65659	0.69639	0.68632	0.65959	0.65376	0.69343	0.61395	0.637
		-45.495	0.63645	0.68651	0.67123	0.62333	0.64241	0.66677	0.64044	0.62238	0.66731	0.66051	0.6641	0.64609	0.68805	0.63017	0.64807	0.68335	0.67375	0.66375	0.66951	0.63057	0.64442	0.6333	0.61038	0.66292	0.63952	0.6781	0.68725	0.68445	0.6648	0.64787	0.65284	0.65989	0.65359	0.66086	0.69427	0.64123	0.6811	0.70213	0.64374	0.65423	0.65731	0.59494	0.61941	0.65457	0.70204	0.6308	0.62921
		-45.322	0.65468	0.65916	0.65112	0.63068	0.66735	0.70635	0.66309	0.63165	0.64382	0.6546	0.69508	0.64585	0.67781	0.67937	0.65108	0.65545	0.67183	0.67825	0.65753	0.63297	0.66727	0.61349	0.64651	0.69158	0.65774	0.64806	0.66688	0.66636	0.69598	0.68944	0.66597	0.66636	0.62837	0.65397	0.64813	0.65632	0.65952	0.6373	0.67398	0.64415	0.65466	0.67988	0.62719	0.65444	0.64253	0.67943	0.61815
		-45.148	0.62813	0.62352	0.67624	0.64395	0.61718	0.63826	0.65043	0.68295	0.67986	0.67364	0.65858	0.66391	0.65176	0.67067	0.70909	0.64857	0.61672	0.67615	0.68618	0.66107	0.68527	0.63408	0.71495	0.64338	0.66358	0.63988	0.66297	0.62774	0.64906	0.64903	0.69616	0.68231	0.66429	0.68613	0.66283	0.70489	0.64168	0.66609	0.61543	0.63328	0.66139	0.61413	0.64434	0.65011	0.60345	0.66411	0.65546
		-44.975	0.66842	0.65204	0.66192	0.65076	0.63804	0.6696	0.64958	0.64342	0.65057	0.63945	0.67354	0.72083	0.64343	0.64325	0.67948	0.66238	0.66322	0.67297	0.62934	0.64651	0.66626	0.66975	0.67905	0.64052	0.6491	0.702	0.67925	0.66298	0.62194	0.6266	0.66597	0.65565	0.70692	0.69384	0.64294	0.6335	0.62957	0.67672	0.638	0.65588	0.64815	0.69843	0.66028	0.66657	0.65229	0.63178	0.64439
		-44.803	0.62886	0.68876	0.64757	0.65799	0.70235	0.67265	0.63824	0.70148	0.66984	0.67817	0.69781	0.66635	0.70167	0.68625	0.65064	0.68599	0.69338	0.63654	0.6746	0.65	0.64854	0.64192	0.66528	0.67015	0.62456	0.62915	0.6886	0.65402	0.62261	0.67522	0.61556	0.6751	0.66091	0.64292	0.6197	0.66696	0.67513	0.65929	0.65509	0.62582	0.63183	0.64434	0.70424	0.63074	0.64602	0.67181	0.6386
		-44.631	0.64603	0.63192	0.64423	0.65519	0.65522	0.68332	0.65157	0.66381	0.63225	0.65003	0.66317	0.64435	0.64553	0.62298	0.68102	0.65697	0.67364	0.65703	0.64967	0.68608	0.69602	0.65851	0.65233	0.67224	0.64014	0.64268	0.66435	0.67775	0.72245	0.68342	0.6606	0.67768	0.63139	0.63008	0.65747	0.64944	0.67002	0.66638	0.63303	0.63968	0.64691	0.66015	0.65716	0.65329	0.6906	0.61856	0.65474
		-44.46	0.61116	0.69708	0.64614	0.68552	0.67113	0.67423	0.67264	0.59513	0.65385	0.64406	0.66235	0.67636	0.67956	0.61489	0.6166	0.69561	0.69165	0.66048	0.6753	0.66176	0.73062	0.65937	0.67319	0.64128	0.68343	0.59096	0.65052	0.63748	0.66069	0.66262	0.6496	0.68237	0.58586	0.64596	0.61957	0.65185	0.68014	0.60812	0.66113	0.65126	0.7002	0.68968	0.62794	0.66135	0.64155	0.65774	0.68361
		-44.289	0.64008	0.70081	0.62493	0.63633	0.65981	0.64128	0.66909	0.64923	0.651	0.65777	0.67219	0.69082	0.63158	0.65415	0.65339	0.63869	0.66847	0.69772	0.66073	0.66108	0.67888	0.67877	0.6677	0.65479	0.65477	0.65794	0.64246	0.65606	0.63554	0.63769	0.67491	0.6168	0.71091	0.66502	0.68877	0.60645	0.65019	0.66276	0.66363	0.63897	0.6942	0.66518	0.67248	0.67993	0.63018	0.66104	0.68947
		-44.118	0.6263	0.63057	0.665	0.67377	0.67797	0.65228	0.63593	0.65434	0.65598	0.64758	0.68267	0.64286	0.68091	0.68806	0.67173	0.64594	0.65165	0.66946	0.70849	0.67281	0.65893	0.64638	0.6948	0.66785	0.71049	0.65447	0.64273	0.66848	0.6628	0.6288	0.67351	0.65544	0.67562	0.636	0.70753	0.64128	0.68854	0.64466	0.67153	0.63952	0.67678	0.66742	0.65053	0.59994	0.65876	0.63978	0.65368
		-43.949	0.65559	0.66505	0.64281	0.64748	0.66477	0.62398	0.63953	0.64731	0.6706	0.65469	0.65802	0.68253	0.63491	0.63612	0.66137	0.65723	0.67547	0.64479	0.68647	0.64455	0.624	0.68167	0.68147	0.67391	0.67843	0.65896	0.65922	0.66726	0.7145	0.65757	0.66264	0.63871	0.64425	0.6791	0.65374	0.68053	0.63644	0.68141	0.65932	0.62371	0.66601	0.65207	0.67608	0.65112	0.68046	0.63926	0.68585
		-43.779	0.65206	0.64808	0.71523	0.68644	0.67762	0.6501	0.64684	0.65622	0.62113	0.70342	0.63104	0.61916	0.70097	0.6942	0.69934	0.67428	0.62579	0.62948	0.66953	0.65024	0.64496	0.57895	0.60278	0.68175	0.65206	0.61693	0.63057	0.63127	0.68052	0.64872	0.66876	0.66376	0.63958	0.67885	0.6927	0.62378	0.67796	0.68173	0.65093	0.63826	0.68886	0.65955	0.66888	0.64457	0.66777	0.64251	0.6275
		-43.61	0.60995	0.68124	0.6706	0.64796	0.64005	0.66867	0.67692	0.68084	0.64879	0.67288	0.64223	0.69005	0.61838	0.63915	0.6195	0.64264	0.61129	0.65809	0.62478	0.69079	0.63075	0.657	0.65463	0.69416	0.71689	0.62087	0.64618	0.65175	0.655	0.65472	0.64323	0.7115	0.62762	0.68007	0.61756	0.6815	0.66242	0.6573	0.64443	0.58799	0.63423	0.7154	0.67255	0.63383	0.65132	0.63601	0.66031
		-43.442	0.66506	0.66174	0.68124	0.68334	0.6427	0.68932	0.67912	0.64495	0.6537	0.65179	0.68398	0.6366	0.67402	0.66741	0.61255	0.63238	0.6516	0.64869	0.65291	0.65201	0.63985	0.66017	0.64878	0.66497	0.69387	0.60193	0.6485	0.68154	0.65193	0.65078	0.64926	0.67564	0.66454	0.66086	0.67147	0.65288	0.62659	0.64069	0.62256	0.64551	0.63542	0.68542	0.65379	0.675	0.67336	0.63762	0.70769
		-43.274	0.71622	0.64851	0.62477	0.66046	0.66781	0.62481	0.6575	0.64823	0.61487	0.66975	0.63614	0.66708	0.68398	0.65339	0.65444	0.66075	0.71458	0.65235	0.68337	0.64345	0.62611	0.63449	0.62812	0.64571	0.66874	0.64483	0.69427	0.67234	0.65734	0.67343	0.6799	0.65263	0.6547	0.70074	0.66952	0.67846	0.65538	0.66056	0.6589	0.66489	0.64317	0.66064	0.6456	0.67304	0.64568	0.64645	0.6509
		-43.106	0.68215	0.65006	0.62496	0.65429	0.60629	0.69332	0.66875	0.59577	0.66791	0.62781	0.69734	0.64599	0.61969	0.65792	0.67031	0.66013	0.6609	0.65875	0.67688	0.6458	0.64951	0.60871	0.64089	0.69496	0.64963	0.70658	0.63386	0.64955	0.66102	0.66766	0.63295	0.65179	0.65014	0.66173	0.66081	0.64423	0.65038	0.65238	0.65844	0.67274	0.67531	0.66657	0.66823	0.64024	0.7191	0.65144	0.6731
		-42.939	0.63717	0.61949	0.66005	0.62274	0.66512	0.63976	0.66066	0.66089	0.65749	0.64663	0.67891	0.65868	0.68342	0.66404	0.63828	0.65745	0.68857	0.66515	0.69708	0.64859	0.64269	0.64711	0.68141	0.64466	0.66039	0.62056	0.68275	0.6775	0.70537	0.67309	0.69147	0.6832	0.62093	0.63435	0.66732	0.63955	0.64419	0.65152	0.64758	0.62629	0.70758	0.66499	0.60287	0.67982	0.65132	0.634	0.62909
		-42.773	0.67321	0.65213	0.65686	0.63487	0.65079	0.6736	0.64374	0.69952	0.66201	0.61372	0.63682	0.60593	0.647	0.68633	0.65913	0.64018	0.65067	0.68057	0.64142	0.64008	0.63489	0.65933	0.66657	0.6948	0.67971	0.61438	0.64769	0.64413	0.64304	0.62149	0.72182	0.63342	0.65831	0.64052	0.63907	0.69661	0.61796	0.64774	0.64112	0.67749	0.719	0.66308	0.65341	0.66239	0.69078	0.6711	0.63803
		-42.607	0.64806	0.62934	0.6575	0.6591	0.67455	0.68555	0.6623	0.69927	0.63164	0.63516	0.65879	0.65737	0.68262	0.70689	0.66902	0.65468	0.66788	0.64411	0.64704	0.65256	0.67689	0.66979	0.67142	0.66434	0.64966	0.65624	0.65599	0.64395	0.67272	0.6613	0.65311	0.64644	0.689	0.66667	0.73096	0.68289	0.65131	0.67086	0.66093	0.66874	0.57544	0.65277	0.67053	0.65522	0.67656	0.64712	0.66345
		-42.441	0.67616	0.64422	0.67683	0.68796	0.6534	0.64537	0.6396	0.65758	0.66677	0.64655	0.69708	0.64441	0.65658	0.66826	0.65923	0.63974	0.68852	0.67902	0.65065	0.68317	0.68627	0.65884	0.6894	0.63002	0.68964	0.66798	0.70262	0.66891	0.66163	0.63149	0.68928	0.64748	0.66319	0.61932	0.61753	0.66382	0.65484	0.6515	0.66234	0.69565	0.68072	0.70174	0.63986	0.69283	0.66101	0.62374	0.67462
		-42.276	0.64421	0.68056	0.65783	0.67584	0.6877	0.64903	0.66163	0.67442	0.69543	0.64924	0.697	0.60294	0.66825	0.63524	0.698	0.62543	0.69356	0.66423	0.61235	0.63162	0.64767	0.65499	0.66629	0.66872	0.70636	0.69186	0.67935	0.63295	0.65973	0.61879	0.65839	0.66163	0.64105	0.6372	0.66172	0.68994	0.60829	0.66486	0.68269	0.66548	0.66585	0.65256	0.62075	0.66835	0.6723	0.66539	0.62159
		-42.111	0.6527	0.67389	0.63671	0.6743	0.62968	0.69105	0.66826	0.64518	0.6834	0.66823	0.65212	0.63728	0.63842	0.65401	0.65366	0.68268	0.67158	0.63725	0.67756	0.61046	0.69277	0.67319	0.67196	0.63755	0.65272	0.64823	0.64146	0.67995	0.67481	0.67397	0.66448	0.64726	0.67467	0.64195	0.64127	0.67239	0.71704	0.64301	0.69382	0.68035	0.69203	0.65639	0.65071	0.66846	0.6275	0.63202	0.67886
		-41.946	0.65107	0.66876	0.64644	0.68085	0.72003	0.68971	0.63424	0.68332	0.66353	0.6471	0.63023	0.63212	0.62346	0.68451	0.64135	0.70709	0.65515	0.68321	0.59752	0.63869	0.64798	0.65433	0.66495	0.68969	0.64908	0.69153	0.67087	0.65953	0.62604	0.65899	0.63309	0.64758	0.64554	0.64369	0.63585	0.70903	0.65747	0.68113	0.65583	0.66836	0.67427	0.6507	0.64296	0.69997	0.638	0.65391	0.63149
		-41.782	0.65662	0.66929	0.69206	0.66324	0.66019	0.69078	0.63738	0.69375	0.66906	0.73467	0.64298	0.64512	0.67497	0.66887	0.64557	0.64045	0.65902	0.63991	0.65848	0.67773	0.60377	0.69927	0.58745	0.67116	0.64055	0.64527	0.64784	0.64467	0.72664	0.63807	0.63759	0.65369	0.60084	0.68033	0.66546	0.63659	0.6738	0.65141	0.69282	0.65304	0.65302	0.68178	0.62585	0.66117	0.63997	0.68545	0.63383
		-41.619	0.64298	0.62855	0.66544	0.6642	0.64183	0.67946	0.67169	0.66777	0.60802	0.65587	0.62966	0.67854	0.64791	0.65263	0.65721	0.68104	0.66862	0.63452	0.67988	0.6409	0.6553	0.6317	0.67074	0.64191	0.65042	0.65242	0.64989	0.63816	0.63906	0.67485	0.67705	0.67539	0.66084	0.66309	0.67209	0.64821	0.66771	0.64485	0.68588	0.68024	0.59664	0.6841	0.65579	0.67448	0.65528	0.64224	0.66181
		-41.456	0.66667	0.67745	0.64098	0.64831	0.67838	0.67538	0.62135	0.68262	0.65974	0.64476	0.65803	0.66323	0.66627	0.64504	0.6328	0.6585	0.62247	0.65121	0.67719	0.65455	0.66863	0.62292	0.6632	0.68942	0.66887	0.66716	0.63272	0.66761	0.68745	0.62428	0.63253	0.69943	0.68118	0.63978	0.66406	0.65163	0.65633	0.65928	0.65518	0.6842	0.64009	0.65519	0.63326	0.64638	0.66388	0.6862	0.62342
		-41.293	0.67914	0.66907	0.66914	0.66041	0.68028	0.62976	0.60418	0.65036	0.65125	0.63903	0.64817	0.65459	0.63321	0.69582	0.67209	0.64976	0.61039	0.65497	0.62637	0.68299	0.66862	0.65889	0.61138	0.65003	0.65954	0.64261	0.66417	0.65047	0.67133	0.63879	0.66506	0.66991	0.64845	0.6587	0.66364	0.65759	0.63551	0.68639	0.65846	0.65971	0.62855	0.64628	0.64061	0.64165	0.64231	0.6627	0.66649
		-41.131	0.6878	0.64678	0.67778	0.63735	0.67609	0.63552	0.72457	0.65843	0.62841	0.62802	0.63214	0.68803	0.63685	0.65742	0.62427	0.64914	0.67183	0.64828	0.64117	0.66139	0.67027	0.62868	0.65836	0.6693	0.68063	0.6506	0.63471	0.62104	0.63531	0.62294	0.64824	0.66611	0.65633	0.697	0.66443	0.66145	0.65527	0.66876	0.66113	0.7067	0.61096	0.63244	0.67264	0.65878	0.61172	0.63414	0.65343
		-40.969	0.6317	0.64223	0.66078	0.68142	0.65124	0.63746	0.6559	0.66535	0.6541	0.66424	0.63408	0.64341	0.69037	0.67508	0.69416	0.65071	0.68684	0.68276	0.64903	0.66965	0.64315	0.62604	0.67759	0.65064	0.67354	0.71161	0.66804	0.71609	0.66844	0.6267	0.64538	0.6538	0.64366	0.64487	0.67119	0.65524	0.69094	0.66181	0.6251	0.64863	0.64055	0.63898	0.66254	0.63958	0.65988	0.62586	0.68504
		-40.807	0.65267	0.65894	0.63017	0.69231	0.65874	0.66646	0.66867	0.66215	0.66596	0.62601	0.6394	0.66543	0.68379	0.64469	0.66142	0.66334	0.68316	0.68371	0.64793	0.68592	0.6276	0.65728	0.65837	0.68673	0.62687	0.63765	0.64002	0.66287	0.6369	0.60334	0.65519	0.59584	0.69435	0.64111	0.64868	0.68506	0.67241	0.65647	0.62426	0.69386	0.69245	0.6599	0.66505	0.64552	0.69372	0.66069	0.69002
		-40.646	0.61388	0.61736	0.656	0.6986	0.63776	0.65863	0.65764	0.66387	0.66852	0.6406	0.65489	0.68776	0.64885	0.65717	0.62278	0.63373	0.6302	0.65354	0.62625	0.68124	0.66687	0.62814	0.63282	0.68514	0.69576	0.69246	0.65036	0.66705	0.68333	0.64956	0.69237	0.65231	0.6453	0.67743	0.65413	0.62245	0.65391	0.63267	0.64481	0.67645	0.63409	0.67259	0.67864	0.68359	0.6561	0.66504	0.64582
		-40.485	0.66122	0.67816	0.67669	0.68527	0.66429	0.69345	0.67258	0.631	0.6934	0.66657	0.64743	0.64462	0.66465	0.69937	0.63182	0.66246	0.67913	0.70832	0.62397	0.69821	0.65118	0.66799	0.67269	0.63478	0.67046	0.69104	0.6574	0.65036	0.68775	0.64234	0.67983	0.64318	0.65623	0.62302	0.6314	0.65037	0.65904	0.68829	0.68057	0.64773	0.66841	0.63509	0.65805	0.63556	0.65612	0.66845	0.67391
		-40.325	0.66837	0.64855	0.67724	0.64777	0.67699	0.64781	0.66596	0.7067	0.6291	0.69013	0.71926	0.6358	0.66228	0.68464	0.63805	0.62345	0.65542	0.66284	0.63158	0.65166	0.68409	0.66108	0.63924	0.66173	0.6523	0.69444	0.6542	0.65362	0.65191	0.67824	0.65424	0.66978	0.68446	0.62517	0.68608	0.67032	0.64703	0.68537	0.68875	0.65684	0.65202	0.66003	0.66592	0.64723	0.64079	0.65514	0.68728
		-40.165	0.65257	0.67805	0.65619	0.66579	0.62291	0.69374	0.6465	0.67003	0.63749	0.63789	0.6833	0.68746	0.655	0.70485	0.65036	0.67122	0.64498	0.63532	0.61899	0.67204	0.6788	0.62035	0.67274	0.60585	0.65126	0.68503	0.6388	0.71075	0.66014	0.66296	0.67966	0.64063	0.66815	0.64276	0.67707	0.63826	0.663	0.61403	0.70418	0.64701	0.65886	0.67228	0.64119	0.69178	0.67628	0.60832	0.66376
		-40.005	0.61739	0.66392	0.69071	0.66785	0.67636	0.65171	0.65851	0.63394	0.66387	0.65485	0.66446	0.68967	0.65914	0.65687	0.67847	0.67826	0.61553	0.67946	0.60199	0.66697	0.6415	0.66457	0.6809	0.67307	0.65221	0.68514	0.68457	0.65268	0.65288	0.67608	0.6225	0.6848	0.66493	0.6448	0.68676	0.62703	0.65145	0.66471	0.67062	0.64539	0.64954	0.67974	0.69037	0.67124	0.63871	0.70163	0.70489
		-39.846	0.67304	0.69092	0.65203	0.69359	0.66554	0.62765	0.67296	0.663	0.67308	0.6468	0.6843	0.66528	0.66677	0.67128	0.62417	0.6541	0.6734	0.66686	0.66341	0.68056	0.64639	0.65257	0.65004	0.67317	0.65764	0.66846	0.64351	0.71243	0.64582	0.66162	0.67864	0.61322	0.66445	0.67004	0.66452	0.67173	0.66821	0.66045	0.67659	0.66234	0.65624	0.65069	0.63658	0.67349	0.68854	0.66429	0.64902
		-39.687	0.63582	0.60896	0.67493	0.65514	0.63908	0.65739	0.65993	0.63961	0.65431	0.64823	0.60904	0.64315	0.6858	0.66095	0.65406	0.69364	0.65273	0.65011	0.6488	0.63843	0.64798	0.68577	0.62723	0.70593	0.67076	0.64032	0.72094	0.63744	0.67844	0.63453	0.67829	0.67529	0.71213	0.6399	0.64827	0.68083	0.59543	0.64744	0.68737	0.69981	0.62969	0.6367	0.67219	0.63414	0.63932	0.65677	0.71977
		-39.529	0.61051	0.68742	0.67062	0.63553	0.69018	0.63589	0.65752	0.65631	0.65958	0.64267	0.65801	0.63782	0.66467	0.64098	0.67042	0.6661	0.63931	0.65399	0.63982	0.67757	0.62376	0.65404	0.68072	0.6236	0.68891	0.6981	0.69081	0.69161	0.67164	0.64599	0.6264	0.66965	0.67972	0.69421	0.6964	0.67195	0.65832	0.63591	0.6821	0.63795	0.69044	0.60984	0.65865	0.66999	0.68148	0.66554	0.66623
		-39.37	0.67164	0.67288	0.66478	0.66474	0.63648	0.72993	0.64832	0.6748	0.65605	0.68282	0.66566	0.68389	0.68756	0.62823	0.65138	0.66474	0.65911	0.60713	0.69815	0.69929	0.66062	0.65789	0.61974	0.68096	0.64656	0.64407	0.64967	0.66703	0.69237	0.65758	0.64198	0.65649	0.67224	0.65753	0.64714	0.65489	0.6778	0.64382	0.68349	0.71464	0.66276	0.67932	0.67327	0.7004	0.63666	0.67468	0.66965
		-39.213	0.66646	0.63432	0.69701	0.68944	0.68431	0.65145	0.63602	0.65347	0.66906	0.66535	0.66121	0.69797	0.66963	0.66029	0.66099	0.67463	0.6684	0.5881	0.70061	0.66237	0.61048	0.6449	0.6377	0.67658	0.67212	0.67219	0.69558	0.64306	0.66061	0.65486	0.67406	0.67736	0.67711	0.65664	0.70485	0.65167	0.67213	0.64514	0.62797	0.68559	0.66963	0.64791	0.65214	0.64906	0.62701	0.67949	0.67085
		-39.055	0.69254	0.6797	0.65051	0.66009	0.65032	0.67851	0.68709	0.6528	0.66015	0.67074	0.66387	0.65847	0.62994	0.68552	0.68948	0.67353	0.6842	0.65467	0.6402	0.64984	0.69375	0.66415	0.68321	0.6713	0.69033	0.66211	0.65711	0.67813	0.64863	0.62781	0.65937	0.67156	0.67974	0.66265	0.71151	0.64792	0.69037	0.65249	0.66044	0.67208	0.62002	0.65954	0.69864	0.68	0.65321	0.65958	0.62692
		-38.898	0.66116	0.64783	0.66456	0.69175	0.67201	0.69475	0.65703	0.6733	0.63803	0.62133	0.63185	0.70597	0.6531	0.64468	0.66856	0.68977	0.68031	0.62972	0.68305	0.62777	0.65367	0.63475	0.68146	0.65969	0.6868	0.67877	0.68815	0.66612	0.68627	0.67384	0.68189	0.66657	0.64956	0.72004	0.64436	0.65459	0.65749	0.66945	0.68807	0.63753	0.69036	0.64335	0.66452	0.68094	0.62214	0.65798	0.70044
		-38.741	0.65093	0.6658	0.63282	0.67799	0.68738	0.64677	0.66233	0.6415	0.65344	0.68986	0.65373	0.64533	0.69694	0.62676	0.63808	0.62788	0.6717	0.63871	0.66667	0.62253	0.63329	0.65879	0.64313	0.66352	0.6292	0.66244	0.6562	0.67068	0.64397	0.66223	0.6603	0.70892	0.68269	0.65572	0.65183	0.64449	0.6714	0.67454	0.6239	0.65808	0.63493	0.65486	0.67812	0.67645	0.67857	0.65536	0.64984
		-38.585	0.67881	0.65944	0.65254	0.67045	0.68354	0.65566	0.67317	0.68137	0.66783	0.68813	0.65669	0.64218	0.66428	0.68761	0.62087	0.67735	0.63281	0.69856	0.67539	0.66705	0.6793	0.62459	0.66629	0.67043	0.63843	0.66981	0.61872	0.69142	0.65169	0.65731	0.69429	0.69114	0.7032	0.65058	0.67244	0.66465	0.64684	0.64901	0.67785	0.63312	0.66712	0.65367	0.65096	0.63746	0.66333	0.64567	0.64697
		-38.429	0.65804	0.6687	0.63591	0.69323	0.66707	0.67182	0.62798	0.66079	0.63021	0.66392	0.62659	0.71963	0.65066	0.66637	0.65545	0.64378	0.64412	0.65845	0.66493	0.67389	0.62819	0.619	0.65588	0.62065	0.63834	0.65642	0.69309	0.65108	0.6653	0.6195	0.65759	0.67737	0.64288	0.63309	0.66494	0.66425	0.65267	0.65827	0.67347	0.6658	0.69595	0.6186	0.64598	0.65229	0.6717	0.64761	0.65208
		-38.273	0.63364	0.63065	0.61588	0.67686	0.68858	0.63314	0.68376	0.73441	0.66724	0.65439	0.66449	0.6111	0.68651	0.67167	0.66809	0.6545	0.65648	0.66199	0.64814	0.70747	0.6662	0.67251	0.68955	0.70332	0.63016	0.66049	0.66007	0.62374	0.6586	0.6698	0.65265	0.6545	0.68275	0.68456	0.64071	0.66523	0.68151	0.66201	0.63007	0.67419	0.63627	0.66535	0.64706	0.67839	0.64325	0.69769	0.67759
		-38.118	0.65453	0.64327	0.66115	0.64945	0.61042	0.65537	0.68991	0.61449	0.63882	0.64663	0.65894	0.65694	0.68331	0.64109	0.66094	0.682	0.70799	0.69903	0.63273	0.65511	0.66903	0.68149	0.69242	0.68292	0.62941	0.70092	0.67719	0.65491	0.62691	0.65953	0.64993	0.68558	0.65907	0.68552	0.61933	0.62935	0.6327	0.66676	0.64441	0.67381	0.67711	0.66876	0.66092	0.69046	0.67102	0.67797	0.6887
		-37.963	0.69012	0.65133	0.68694	0.65546	0.67379	0.67112	0.64013	0.65303	0.66188	0.69035	0.66259	0.6896	0.68199	0.6374	0.63642	0.68327	0.65501	0.69249	0.63626	0.64706	0.68111	0.66845	0.65864	0.70567	0.66302	0.63554	0.65001	0.65944	0.64186	0.67266	0.67014	0.6518	0.69665	0.66942	0.65609	0.61161	0.64481	0.71107	0.65028	0.66961	0.65914	0.68624	0.7106	0.64651	0.6713	0.63645	0.68742
		-37.808	0.64556	0.6775	0.69646	0.70215	0.663	0.59419	0.65332	0.68424	0.65888	0.68104	0.66854	0.65085	0.66706	0.66263	0.63825	0.62882	0.6727	0.63725	0.66158	0.64021	0.67179	0.66305	0.67368	0.66704	0.67971	0.6597	0.68933	0.64691	0.65821	0.67897	0.68464	0.67898	0.63895	0.64071	0.66821	0.69596	0.6769	0.6691	0.69557	0.67911	0.68139	0.67033	0.63605	0.6677	0.64719	0.66397	0.6323
		-37.654	0.62767	0.68152	0.67285	0.6684	0.63567	0.65442	0.6785	0.67283	0.66083	0.6557	0.65049	0.61571	0.66752	0.6907	0.65739	0.67216	0.65085	0.6447	0.63055	0.65708	0.69444	0.65239	0.65868	0.6599	0.63639	0.65585	0.63446	0.64353	0.67923	0.64882	0.67894	0.66357	0.65155	0.65303	0.67934	0.66873	0.67446	0.68018	0.64781	0.65574	0.63019	0.67814	0.67064	0.67926	0.6182	0.62414	0.64381
		-37.5	0.70471	0.63767	0.64591	0.65409	0.67434	0.6461	0.61536	0.66296	0.68918	0.65155	0.69067	0.66544	0.68024	0.65282	0.63682	0.67626	0.65474	0.66439	0.73172	0.6796	0.64237	0.67955	0.68705	0.66016	0.6433	0.70886	0.67006	0.6806	0.665	0.66773	0.66054	0.69831	0.62708	0.65514	0.6415	0.68245	0.67093	0.65727	0.69263	0.67022	0.65309	0.66094	0.66473	0.67758	0.67552	0.64238	0.66115
		-37.346	0.68029	0.66255	0.68137	0.62452	0.64611	0.70792	0.66538	0.63823	0.63308	0.65975	0.66892	0.63996	0.6538	0.68992	0.67135	0.60592	0.64236	0.64121	0.7028	0.65789	0.67427	0.70507	0.68208	0.67755	0.69994	0.67257	0.66658	0.65611	0.66648	0.64415	0.66629	0.7009	0.65943	0.69861	0.64791	0.65189	0.68185	0.64527	0.66375	0.64956	0.66864	0.62422	0.66012	0.65863	0.70383	0.64448	0.63929
		-37.192	0.64354	0.68064	0.62463	0.66616	0.69864	0.66844	0.69963	0.65914	0.65112	0.69759	0.64799	0.60108	0.67516	0.6406	0.65511	0.69772	0.6603	0.69292	0.64177	0.66562	0.65198	0.65693	0.71012	0.64136	0.67797	0.66967	0.69689	0.6659	0.6696	0.64467	0.67774	0.66173	0.66658	0.65014	0.64105	0.66755	0.62013	0.6862	0.64193	0.68788	0.68249	0.67783	0.64915	0.63176	0.64979	0.64094	0.61656
		-37.039	0.68044	0.67059	0.65918	0.6593	0.66374	0.66576	0.7085	0.66019	0.67464	0.68488	0.65249	0.6732	0.62999	0.67203	0.66754	0.66801	0.65715	0.62899	0.63614	0.63634	0.67561	0.65107	0.66999	0.65387	0.62381	0.65457	0.66567	0.66541	0.63578	0.69871	0.62771	0.6712	0.6466	0.67092	0.66631	0.64475	0.69699	0.64408	0.68427	0.66693	0.62895	0.65347	0.64198	0.67028	0.67039	0.66939	0.65969
		-36.886	0.68596	0.66505	0.64395	0.68027	0.65082	0.67839	0.64459	0.66308	0.6844	0.7148	0.69391	0.68562	0.6465	0.68053	0.62452	0.6637	0.67616	0.66211	0.66313	0.69875	0.66118	0.68496	0.63619	0.64794	0.66207	0.61275	0.65964	0.72601	0.61955	0.65252	0.67708	0.65197	0.63446	0.648	0.70713	0.65098	0.67832	0.68486	0.63266	0.71178	0.67349	0.68165	0.64816	0.65912	0.64787	0.681	0.65154
		-36.734	0.65909	0.65403	0.62423	0.65646	0.60178	0.66705	0.68618	0.67694	0.68083	0.68869	0.65193	0.63879	0.66075	0.67222	0.66809	0.67018	0.6695	0.65062	0.70542	0.6684	0.62388	0.68318	0.64504	0.72023	0.68073	0.64748	0.65687	0.72335	0.63263	0.67623	0.67904	0.65761	0.63659	0.64615	0.68016	0.69272	0.68167	0.65184	0.67083	0.68062	0.65929	0.67008	0.63823	0.70029	0.65436	0.66986	0.64885
		-36.582	0.6461	0.67853	0.66893	0.63686	0.65154	0.64729	0.67618	0.64045	0.68015	0.66704	0.67379	0.63989	0.64994	0.65838	0.63944	0.68755	0.70551	0.65171	0.65597	0.6564	0.67777	0.6252	0.67163	0.64401	0.65291	0.67493	0.67596	0.67477	0.65438	0.6593	0.68243	0.71189	0.68468	0.65865	0.65463	0.63895	0.63932	0.66856	0.67988	0.68013	0.66615	0.61418	0.63883	0.64408	0.66892	0.66345	0.6551
		-36.43	0.6844	0.6751	0.67588	0.66472	0.65511	0.70354	0.66872	0.64047	0.66775	0.66243	0.64561	0.63453	0.64814	0.6518	0.62313	0.69005	0.66271	0.66848	0.65187	0.6704	0.68035	0.66357	0.70243	0.68216	0.6264	0.66074	0.67323	0.67639	0.64532	0.70553	0.64653	0.68911	0.67842	0.69549	0.64284	0.65529	0.63819	0.68137	0.6796	0.69178	0.62526	0.65753	0.71743	0.68641	0.64544	0.6807	0.69272
		-36.278	0.67443	0.64723	0.65599	0.66802	0.6269	0.66799	0.67743	0.67373	0.66242	0.68597	0.64467	0.63456	0.67332	0.66355	0.69387	0.62823	0.69122	0.68293	0.63244	0.6661	0.7033	0.66573	0.70744	0.6383	0.63595	0.70056	0.65953	0.69757	0.64327	0.64749	0.69728	0.66015	0.6503	0.6525	0.67555	0.65603	0.66748	0.64644	0.68724	0.67437	0.64608	0.70842	0.64601	0.65488	0.6686	0.67715	0.64262
		-36.127	0.65976	0.61613	0.64716	0.6532	0.66899	0.68352	0.6801	0.68936	0.69328	0.6428	0.65483	0.6647	0.6245	0.63543	0.65326	0.63305	0.62716	0.67993	0.62919	0.65886	0.68453	0.65724	0.6829	0.6735	0.65342	0.69164	0.67001	0.67696	0.68762	0.65776	0.65257	0.6842	0.64424	0.65205	0.61859	0.67926	0.65259	0.68219	0.6744	0.6238	0.68223	0.68469	0.71346	0.70101	0.6682	0.65618	0.66265
		-35.976	0.65867	0.67454	0.6962	0.66975	0.69104	0.69532	0.69762	0.64803	0.65313	0.67622	0.65217	0.69217	0.68518	0.66818	0.65743	0.67833	0.65057	0.67219	0.70126	0.68873	0.63524	0.69562	0.65871	0.68716	0.6794	0.68954	0.61677	0.67508	0.65336	0.73294	0.64143	0.67217	0.67662	0.66912	0.65572	0.66893	0.62519	0.63856	0.64525	0.70409	0.68463	0.64976	0.67768	0.66414	0.672	0.66355	0.67799
		-35.825	0.68756	0.66841	0.61138	0.66979	0.67028	0.67182	0.65854	0.70242	0.6604	0.6633	0.68415	0.63365	0.64232	0.64844	0.6227	0.64618	0.68708	0.63938	0.63385	0.63066	0.68567	0.65756	0.66339	0.71138	0.66507	0.66783	0.63934	0.65436	0.69076	0.68997	0.67645	0.64066	0.66415	0.67058	0.66892	0.67357	0.63668	0.66903	0.64552	0.65434	0.71347	0.70416	0.68662	0.69077	0.65232	0.6878	0.66684
		-35.674	0.64545	0.67662	0.65937	0.68658	0.64731	0.62674	0.65665	0.67361	0.64214	0.65087	0.67711	0.63608	0.68151	0.69768	0.65025	0.67196	0.63175	0.67106	0.69432	0.65396	0.65644	0.65059	0.66703	0.65078	0.67193	0.65384	0.66792	0.6927	0.69877	0.66139	0.66232	0.64845	0.67016	0.67253	0.6649	0.67674	0.6652	0.67537	0.66522	0.64728	0.65892	0.65036	0.66684	0.66956	0.66122	0.66693	0.63872
		-35.524	0.68988	0.6993	0.65195	0.63928	0.64824	0.67634	0.65105	0.67396	0.7012	0.67464	0.66075	0.71348	0.65113	0.65317	0.62139	0.68186	0.66954	0.65656	0.72826	0.63468	0.67807	0.68199	0.66592	0.66424	0.62763	0.70552	0.69144	0.61107	0.67105	0.67016	0.64813	0.65866	0.67271	0.68588	0.72343	0.67147	0.63796	0.65436	0.67707	0.62592	0.69111	0.73077	0.67326	0.70181	0.63968	0.66883	0.68482
		-35.374	0.64174	0.67916	0.66328	0.67521	0.66725	0.70215	0.63983	0.60992	0.69025	0.66809	0.64187	0.66771	0.67867	0.69091	0.65358	0.64071	0.69089	0.65652	0.66913	0.68116	0.67677	0.64092	0.70073	0.63667	0.63393	0.69772	0.67042	0.68564	0.66121	0.64836	0.65973	0.65664	0.6336	0.65795	0.68912	0.667	0.6464	0.69065	0.67277	0.63076	0.6868	0.66226	0.65263	0.69379	0.7054	0.69894	0.6468
		-35.225	0.71462	0.64736	0.69293	0.70818	0.68726	0.67949	0.68967	0.66619	0.68571	0.6992	0.6843	0.6714	0.6385	0.64984	0.66877	0.69433	0.69431	0.66283	0.66571	0.68701	0.67429	0.66436	0.68215	0.65856	0.67666	0.63871	0.67363	0.68811	0.66329	0.65404	0.6812	0.70147	0.61853	0.69475	0.63872	0.62165	0.64763	0.67114	0.67321	0.65177	0.66147	0.67373	0.69352	0.6646	0.65833	0.68414	0.64999
		-35.075	0.64337	0.63891	0.68001	0.64184	0.67089	0.65655	0.63367	0.66551	0.6657	0.6814	0.65125	0.62616	0.6497	0.6453	0.6279	0.67085	0.67511	0.66602	0.68865	0.65176	0.6447	0.65342	0.64936	0.6741	0.64975	0.66474	0.70833	0.66093	0.67776	0.68499	0.66028	0.69746	0.65148	0.6592	0.67138	0.68046	0.66484	0.65131	0.6393	0.66413	0.69213	0.66754	0.65852	0.69843	0.65256	0.68834	0.70605
		-34.926	0.67451	0.658	0.66356	0.68572	0.60671	0.62765	0.65809	0.6492	0.64037	0.66349	0.63798	0.67907	0.66854	0.65764	0.69173	0.68012	0.65919	0.68703	0.67623	0.65866	0.67156	0.6814	0.66566	0.69756	0.6534	0.64778	0.69136	0.66907	0.64733	0.68082	0.66269	0.67974	0.66009	0.69617	0.67528	0.65981	0.67033	0.67612	0.71429	0.64519	0.63575	0.68322	0.67714	0.66609	0.67329	0.6849	0.63147
		-34.777	0.69723	0.67306	0.69708	0.67306	0.66497	0.63696	0.64836	0.66087	0.70084	0.63692	0.67559	0.66955	0.66296	0.65935	0.63815	0.68914	0.67771	0.66657	0.66418	0.68957	0.6142	0.683	0.65486	0.65956	0.6829	0.66456	0.66862	0.67824	0.66069	0.68351	0.66047	0.68195	0.70994	0.70894	0.63944	0.70714	0.67439	0.66144	0.65378	0.67005	0.66036	0.64183	0.66942	0.6324	0.66684	0.64372	0.65421
		-34.629	0.68075	0.66686	0.6562	0.66686	0.69496	0.67761	0.68636	0.68397	0.68514	0.6878	0.63302	0.65754	0.6518	0.63923	0.69486	0.68822	0.68277	0.67317	0.68529	0.71293	0.67749	0.69773	0.64189	0.65918	0.64838	0.64406	0.64863	0.64882	0.67659	0.66839	0.63615	0.63196	0.67289	0.65617	0.65616	0.67482	0.69237	0.64089	0.70747	0.65411	0.69902	0.68067	0.7002	0.64058	0.67778	0.67165	0.66389
		-34.481	0.66478	0.66973	0.66637	0.63453	0.68248	0.64047	0.69271	0.69416	0.6768	0.64625	0.66401	0.66215	0.66591	0.66432	0.6947	0.68219	0.67559	0.669	0.67612	0.63927	0.69472	0.66044	0.66292	0.71764	0.71907	0.68243	0.70985	0.6276	0.66776	0.69184	0.62697	0.70772	0.67013	0.67315	0.67796	0.64456	0.63688	0.67958	0.67135	0.71109	0.68587	0.62192	0.68939	0.67654	0.67724	0.71366	0.66343
		-34.332	0.67164	0.65493	0.68319	0.64325	0.66551	0.66554	0.65299	0.68784	0.68226	0.67491	0.62936	0.66081	0.64241	0.69396	0.65275	0.73201	0.62137	0.6424	0.693	0.69279	0.69938	0.68987	0.63663	0.66113	0.67377	0.63707	0.67226	0.65643	0.67745	0.65311	0.68839	0.67019	0.64688	0.71904	0.64902	0.6737	0.67467	0.6585	0.68497	0.66162	0.66641	0.68265	0.65107	0.67478	0.68565	0.67484	0.67941
		-34.185	0.65263	0.63613	0.67356	0.65516	0.66427	0.68679	0.67558	0.66371	0.65335	0.66209	0.70226	0.70563	0.66822	0.64011	0.70011	0.64818	0.68622	0.6797	0.67491	0.6631	0.65	0.6926	0.65885	0.62687	0.72218	0.69513	0.65385	0.64954	0.64166	0.68529	0.70925	0.61919	0.6473	0.68564	0.64582	0.67604	0.63422	0.68573	0.66801	0.66526	0.68253	0.63516	0.65854	0.663	0.66525	0.66718	0.66082
		-34.037	0.6798	0.68348	0.66598	0.67139	0.66259	0.65174	0.66724	0.66507	0.65639	0.68147	0.63739	0.69404	0.67745	0.67946	0.68888	0.71247	0.66282	0.68869	0.65973	0.64585	0.66086	0.68252	0.66186	0.65472	0.68141	0.66657	0.65338	0.69714	0.6428	0.67773	0.64906	0.63622	0.69608	0.67658	0.68828	0.68518	0.66191	0.64102	0.68176	0.64167	0.66768	0.65849	0.65904	0.6727	0.6628	0.65704	0.67013
		-33.89	0.65252	0.61301	0.71977	0.70607	0.69886	0.65449	0.66999	0.64624	0.6566	0.64561	0.67166	0.67468	0.66776	0.6449	0.69149	0.62901	0.67497	0.69053	0.65219	0.67823	0.67162	0.67962	0.70133	0.6683	0.68976	0.69981	0.68125	0.68024	0.68887	0.63001	0.67357	0.62718	0.62386	0.68521	0.67881	0.62688	0.69111	0.65101	0.67553	0.63403	0.65182	0.68032	0.64226	0.66675	0.68102	0.65077	0.65326
		-33.743	0.64692	0.60542	0.65775	0.6304	0.69256	0.68911	0.70261	0.6623	0.66657	0.69696	0.64595	0.64993	0.66962	0.69251	0.64176	0.64497	0.69754	0.66474	0.63007	0.64418	0.6491	0.62097	0.67056	0.68961	0.69683	0.65201	0.69431	0.67447	0.65956	0.64079	0.62467	0.67487	0.64016	0.66288	0.68332	0.68514	0.68428	0.65247	0.69318	0.63019	0.67011	0.70373	0.64707	0.69115	0.6474	0.66886	0.65042
		-33.596	0.65704	0.65166	0.66047	0.67504	0.69164	0.66593	0.6742	0.68415	0.69666	0.64611	0.67614	0.68669	0.63838	0.69198	0.69751	0.66573	0.69765	0.65277	0.6853	0.66846	0.65242	0.6653	0.67853	0.68215	0.67008	0.67959	0.70097	0.6493	0.69963	0.68755	0.66207	0.65286	0.70278	0.67474	0.6552	0.65399	0.68198	0.69714	0.67835	0.64739	0.66933	0.671	0.68657	0.66357	0.69375	0.66022	0.68978
		-33.45	0.67139	0.67858	0.69484	0.68038	0.65749	0.67991	0.68038	0.68186	0.6731	0.70551	0.64938	0.69739	0.62909	0.63753	0.63323	0.66905	0.69715	0.65916	0.66607	0.70016	0.66802	0.64597	0.65858	0.63588	0.6713	0.6664	0.68303	0.65432	0.681	0.65203	0.70321	0.69484	0.62763	0.70094	0.68291	0.70021	0.63099	0.62659	0.68406	0.66516	0.66032	0.65037	0.68147	0.6921	0.65824	0.6634	0.71004
		-33.304	0.66129	0.64491	0.66902	0.63506	0.65636	0.7038	0.67987	0.65863	0.7076	0.65247	0.66329	0.6456	0.69187	0.70331	0.70291	0.67877	0.6483	0.69676	0.69229	0.67265	0.66483	0.66941	0.66371	0.69058	0.66976	0.67641	0.6672	0.65648	0.683	0.65643	0.65871	0.65626	0.63574	0.69825	0.6482	0.6691	0.68563	0.65091	0.63714	0.62887	0.65376	0.64957	0.62159	0.66422	0.71093	0.64663	0.67632
		-33.158	0.6539	0.68768	0.71645	0.66534	0.62532	0.67033	0.71062	0.67606	0.67963	0.65412	0.67399	0.68985	0.63752	0.66241	0.66147	0.71876	0.67305	0.68706	0.6737	0.67	0.68385	0.65448	0.6706	0.63603	0.7065	0.65188	0.654	0.67499	0.68886	0.67876	0.67621	0.65524	0.66254	0.69183	0.67124	0.66934	0.69928	0.69798	0.64513	0.66457	0.66658	0.67124	0.6831	0.67679	0.63625	0.61724	0.67368
		-33.012	0.66292	0.69129	0.64288	0.68727	0.71263	0.66268	0.66685	0.67815	0.69717	0.67064	0.67013	0.64004	0.66721	0.67918	0.67357	0.66474	0.71429	0.66712	0.6324	0.66363	0.65044	0.64019	0.67338	0.68565	0.65636	0.66056	0.64575	0.69357	0.664	0.66797	0.65368	0.66308	0.67093	0.66007	0.6945	0.66843	0.67986	0.67315	0.64728	0.66072	0.70382	0.65779	0.64252	0.69624	0.66504	0.66854	0.6957
		-32.866	0.69305	0.71103	0.63619	0.68161	0.65187	0.65582	0.66639	0.65461	0.6654	0.69458	0.67755	0.6542	0.68886	0.6708	0.68015	0.64468	0.66994	0.64195	0.67127	0.64617	0.6755	0.66598	0.65453	0.65323	0.67987	0.67335	0.67365	0.68137	0.70269	0.6946	0.65792	0.64417	0.64433	0.69083	0.68015	0.67115	0.68717	0.6706	0.67889	0.66616	0.65794	0.67051	0.69286	0.65939	0.68667	0.6455	0.66816
		-32.721	0.6891	0.63306	0.65497	0.67744	0.65708	0.67387	0.68686	0.68662	0.63854	0.66882	0.63248	0.7043	0.66713	0.69105	0.6403	0.65823	0.65281	0.66544	0.66685	0.69438	0.66915	0.63846	0.66477	0.6523	0.64882	0.6938	0.69049	0.68402	0.64216	0.65525	0.6839	0.67062	0.64222	0.66835	0.65424	0.66767	0.70035	0.66023	0.6714	0.65661	0.68133	0.6473	0.65129	0.6932	0.62878	0.65703	0.6527
		-32.576	0.68349	0.68497	0.66069	0.68583	0.65232	0.67066	0.70245	0.66775	0.67565	0.66382	0.68328	0.7113	0.66721	0.65905	0.6559	0.67061	0.69351	0.68336	0.66199	0.65123	0.68609	0.70202	0.66806	0.67031	0.66969	0.66494	0.62421	0.64298	0.67085	0.67239	0.67957	0.66496	0.64393	0.65469	0.67461	0.6575	0.6592	0.70509	0.64819	0.6863	0.68632	0.66717	0.67646	0.64255	0.68523	0.62606	0.66154
		-32.431	0.65482	0.71938	0.67133	0.65209	0.6553	0.6375	0.66387	0.64623	0.65719	0.67562	0.65325	0.68449	0.70951	0.66228	0.69031	0.65913	0.65484	0.63979	0.66843	0.63051	0.72689	0.67784	0.64531	0.66342	0.68045	0.67428	0.60344	0.70124	0.68997	0.69427	0.64348	0.64008	0.65223	0.68271	0.67316	0.67253	0.66374	0.63466	0.64946	0.66846	0.68622	0.65345	0.65551	0.68302	0.65806	0.66518	0.66126
		-32.287	0.66906	0.65309	0.69736	0.67396	0.69453	0.65379	0.67902	0.62573	0.69627	0.64042	0.65722	0.6505	0.659	0.66991	0.66474	0.66087	0.63893	0.68822	0.61851	0.67798	0.67777	0.65437	0.71701	0.67877	0.67642	0.69418	0.68582	0.67593	0.64933	0.65528	0.65974	0.66973	0.68073	0.64978	0.6291	0.66489	0.67376	0.66952	0.6569	0.64827	0.66519	0.64671	0.69013	0.65513	0.67424	0.65759	0.66905
		-32.142	0.66611	0.66784	0.67663	0.68532	0.693	0.63793	0.67404	0.67329	0.66049	0.72314	0.66015	0.66166	0.67919	0.69692	0.70204	0.69845	0.70149	0.6338	0.62161	0.6572	0.67634	0.71494	0.64146	0.6409	0.64307	0.63997	0.69609	0.66739	0.67503	0.70079	0.67847	0.64703	0.64495	0.65868	0.65732	0.7228	0.66331	0.66455	0.69005	0.64971	0.65274	0.62252	0.64623	0.67778	0.63093	0.6563	0.66104
		-31.998	0.6771	0.63647	0.66732	0.68604	0.67769	0.67548	0.67542	0.70729	0.66264	0.649	0.65824	0.72955	0.65527	0.65756	0.65726	0.66009	0.64425	0.65567	0.65977	0.65941	0.70379	0.66985	0.65921	0.67892	0.65852	0.64874	0.65108	0.66728	0.65316	0.67909	0.69183	0.68417	0.65214	0.66658	0.66991	0.68089	0.66794	0.66833	0.6532	0.65662	0.65361	0.68369	0.67952	0.63008	0.64555	0.66272	0.64294
		-31.854	0.64336	0.71701	0.65697	0.70439	0.66257	0.67732	0.69673	0.65551	0.68444	0.65698	0.67132	0.65957	0.67637	0.6366	0.65662	0.6454	0.69508	0.66902	0.70419	0.65452	0.67676	0.66332	0.67485	0.68407	0.66248	0.69952	0.68515	0.64753	0.66865	0.68178	0.66275	0.65251	0.66183	0.68259	0.66355	0.645	0.63487	0.69193	0.66877	0.66455	0.65663	0.68102	0.687	0.65422	0.67021	0.67609	0.68876
		-31.711	0.6955	0.66882	0.70275	0.70747	0.6728	0.67029	0.65675	0.69694	0.67326	0.65891	0.69927	0.71469	0.68446	0.67325	0.66219	0.68459	0.68207	0.6805	0.64848	0.68115	0.67765	0.68164	0.69537	0.66126	0.67629	0.66542	0.67244	0.67311	0.66642	0.62258	0.68807	0.67817	0.66191	0.68044	0.68288	0.65143	0.69493	0.64849	0.6222	0.65235	0.6432	0.6758	0.68197	0.67152	0.73715	0.7107	0.68484
		-31.567	0.62389	0.69094	0.65695	0.65146	0.64688	0.66198	0.65207	0.66629	0.67802	0.66251	0.68421	0.61736	0.69798	0.68812	0.64903	0.68248	0.6733	0.69081	0.69551	0.62624	0.64764	0.71599	0.67338	0.6849	0.65395	0.66676	0.68911	0.70614	0.67189	0.69318	0.66044	0.68331	0.69457	0.67388	0.66173	0.66279	0.69802	0.66138	0.66717	0.64749	0.6549	0.66802	0.66249	0.63355	0.69408	0.67558	0.66667
		-31.424	0.65267	0.68222	0.67443	0.70626	0.69449	0.69925	0.70316	0.66405	0.7108	0.65927	0.66383	0.64466	0.70789	0.67665	0.6645	0.69642	0.65312	0.66359	0.65575	0.66462	0.66718	0.65189	0.6727	0.66717	0.69897	0.6755	0.64848	0.67636	0.6517	0.66667	0.66834	0.64364	0.66871	0.65147	0.66117	0.66847	0.65366	0.67313	0.66535	0.66249	0.69231	0.70245	0.69101	0.67764	0.64156	0.69056	0.66046
		-31.281	0.70406	0.68174	0.69123	0.67831	0.64223	0.67701	0.64731	0.68339	0.66198	0.69632	0.66841	0.69733	0.66197	0.63492	0.67811	0.62874	0.67442	0.68161	0.66275	0.69199	0.6647	0.66954	0.67339	0.64047	0.66579	0.681	0.66043	0.68285	0.6571	0.67481	0.68957	0.67244	0.6549	0.69578	0.65262	0.64744	0.6815	0.66528	0.66187	0.67771	0.67596	0.68462	0.65992	0.68036	0.67862	0.72274	0.65464
		-31.138	0.68317	0.61971	0.70427	0.71788	0.66972	0.67658	0.67777	0.69568	0.66026	0.68886	0.68624	0.71702	0.66713	0.65118	0.69029	0.68731	0.68342	0.685	0.65812	0.70426	0.71031	0.62858	0.65963	0.62748	0.7056	0.66226	0.6464	0.65111	0.69647	0.63198	0.6446	0.65767	0.68867	0.68449	0.65294	0.67994	0.68241	0.66938	0.66425	0.70849	0.62664	0.67162	0.66447	0.69552	0.6524	0.65368	0.63245
		-30.996	0.65527	0.69186	0.66978	0.67166	0.69631	0.6433	0.69399	0.66081	0.68884	0.62579	0.66675	0.67171	0.66639	0.69855	0.70726	0.71019	0.6591	0.67674	0.69479	0.62817	0.63265	0.65567	0.69592	0.65849	0.65547	0.66204	0.6597	0.67593	0.64562	0.65531	0.68375	0.67739	0.6957	0.6857	0.67009	0.65369	0.6771	0.63689	0.66088	0.64743	0.66717	0.63986	0.69714	0.65349	0.69036	0.64993	0.69117
		-30.853	0.68861	0.67936	0.70954	0.65764	0.68753	0.64876	0.68922	0.68502	0.663	0.66685	0.67237	0.66054	0.7123	0.70534	0.64077	0.64226	0.6806	0.72925	0.68152	0.66309	0.67856	0.65183	0.65789	0.66192	0.62898	0.68162	0.66333	0.66788	0.64861	0.65103	0.63587	0.63453	0.63886	0.6647	0.68599	0.70578	0.66016	0.67819	0.63512	0.72578	0.67594	0.62578	0.66751	0.69562	0.6973	0.68833	0.66959
		-30.711	0.65336	0.69677	0.6269	0.63487	0.6682	0.65438	0.64381	0.70346	0.65655	0.6875	0.68673	0.66459	0.66823	0.68655	0.66817	0.69327	0.68428	0.66951	0.62767	0.69833	0.67617	0.67251	0.67035	0.65111	0.67332	0.67033	0.66702	0.66581	0.6273	0.64558	0.67143	0.66069	0.66434	0.66983	0.70516	0.67719	0.66317	0.6864	0.67754	0.69032	0.71583	0.67692	0.66001	0.64464	0.63668	0.62058	0.67028
		-30.569	0.652	0.65804	0.6941	0.65971	0.67367	0.68997	0.67838	0.67299	0.70692	0.68625	0.67289	0.64895	0.6663	0.67006	0.64726	0.66853	0.6696	0.65801	0.71063	0.68694	0.69253	0.71543	0.65075	0.65512	0.6467	0.66331	0.64108	0.69486	0.65437	0.66129	0.68383	0.63641	0.66877	0.64054	0.66243	0.68226	0.68855	0.64121	0.67745	0.65905	0.68242	0.67458	0.66104	0.66741	0.6509	0.66896	0.65332
		-30.427	0.68233	0.67531	0.67086	0.6639	0.68294	0.65978	0.67506	0.67417	0.69119	0.69728	0.67715	0.65812	0.6664	0.66226	0.64749	0.68164	0.64458	0.68694	0.68414	0.71997	0.69061	0.67617	0.66565	0.6573	0.67365	0.65562	0.67679	0.67269	0.66254	0.67026	0.68005	0.63824	0.65326	0.68487	0.67458	0.66683	0.65651	0.6623	0.66691	0.66973	0.67791	0.68666	0.64875	0.68341	0.68311	0.70054	0.67153
		-30.286	0.69284	0.6675	0.66923	0.66284	0.66328	0.65972	0.65866	0.68281	0.6728	0.66675	0.65148	0.64142	0.66847	0.66898	0.67756	0.67082	0.65955	0.66694	0.65486	0.69102	0.66307	0.69166	0.68564	0.67171	0.69233	0.6917	0.6723	0.66039	0.67427	0.70774	0.70464	0.69928	0.68889	0.69489	0.67913	0.62247	0.68598	0.68097	0.67747	0.6572	0.67386	0.6767	0.65747	0.68623	0.69229	0.665	0.65196
		-30.145	0.64166	0.7046	0.64757	0.65135	0.66703	0.65758	0.65997	0.67958	0.64815	0.68935	0.68427	0.63138	0.70082	0.67221	0.66757	0.6884	0.6577	0.67869	0.72158	0.66902	0.67118	0.67094	0.63196	0.68895	0.71096	0.69137	0.68916	0.64222	0.66373	0.66667	0.63995	0.66258	0.67131	0.68527	0.65982	0.70958	0.68742	0.68791	0.66361	0.63558	0.70152	0.6903	0.65793	0.68791	0.65649	0.69136	0.69218
		-30.003	0.66694	0.6825	0.67896	0.70704	0.71273	0.70672	0.68071	0.67063	0.62838	0.6535	0.69399	0.65228	0.6664	0.66784	0.73254	0.67426	0.65117	0.65533	0.66385	0.6539	0.62785	0.65572	0.64825	0.67639	0.68663	0.68125	0.65605	0.67411	0.64603	0.64229	0.67118	0.66087	0.65314	0.67755	0.64157	0.69311	0.69388	0.6914	0.67918	0.66801	0.68339	0.63412	0.66594	0.70991	0.6366	0.68914	0.63781
		-29.862	0.72187	0.68657	0.6627	0.63138	0.72507	0.70476	0.71437	0.66757	0.65	0.64824	0.68659	0.65659	0.67541	0.68288	0.69255	0.62441	0.72672	0.67053	0.67669	0.66818	0.66389	0.69239	0.68708	0.64774	0.64202	0.73536	0.677	0.65286	0.67539	0.67047	0.69958	0.6649	0.64345	0.68927	0.64584	0.63954	0.66576	0.69538	0.65295	0.69181	0.68555	0.64926	0.70121	0.6683	0.64949	0.65568	0.64919
		-29.722	0.64856	0.70533	0.66381	0.69478	0.61933	0.66343	0.68101	0.67474	0.69564	0.69209	0.70342	0.6937	0.67696	0.67709	0.68254	0.67039	0.66874	0.68455	0.64828	0.63561	0.6544	0.66909	0.68733	0.67444	0.69448	0.69562	0.67002	0.67082	0.6952	0.66425	0.71466	0.66092	0.69768	0.67774	0.67568	0.67495	0.65865	0.6999	0.67321	0.67853	0.66875	0.63411	0.67956	0.72428	0.66578	0.66201	0.68005
		-29.581	0.64629	0.65037	0.65301	0.66229	0.6486	0.65736	0.65618	0.66371	0.66205	0.66667	0.6499	0.66162	0.62279	0.66724	0.67797	0.68745	0.68949	0.65889	0.70656	0.64364	0.66514	0.66582	0.69459	0.67778	0.63723	0.6768	0.67676	0.66264	0.66544	0.70286	0.69241	0.65254	0.66134	0.64828	0.67178	0.73385	0.6339	0.67488	0.68038	0.68364	0.66617	0.64408	0.68039	0.66708	0.63978	0.67107	0.6762
		-29.441	0.64113	0.65108	0.67178	0.66816	0.69582	0.65313	0.68853	0.66906	0.69866	0.64201	0.69376	0.70803	0.68479	0.6992	0.6958	0.6687	0.6557	0.68335	0.68633	0.68726	0.67747	0.64835	0.6791	0.65606	0.67091	0.64315	0.64805	0.70283	0.64418	0.66286	0.68149	0.69926	0.64246	0.71781	0.66133	0.65382	0.64167	0.70719	0.65151	0.64998	0.69854	0.6534	0.67626	0.6773	0.65343	0.69008	0.7054
		-29.301	0.70163	0.67622	0.68867	0.70274	0.6753	0.64667	0.66845	0.65939	0.69106	0.702	0.68113	0.66481	0.64344	0.67831	0.65811	0.64995	0.64158	0.67145	0.69617	0.66089	0.68734	0.6689	0.67996	0.67015	0.64784	0.67161	0.67564	0.70598	0.68893	0.67375	0.6986	0.67082	0.6751	0.6757	0.6478	0.69727	0.65045	0.69073	0.64871	0.70128	0.65803	0.69274	0.64742	0.67798	0.71429	0.65625	0.68603
		-29.161	0.65685	0.67669	0.66186	0.6354	0.67763	0.68473	0.70244	0.69313	0.63325	0.64051	0.66449	0.67911	0.69361	0.65827	0.6342	0.6657	0.6712	0.69377	0.65275	0.69739	0.64478	0.69591	0.70215	0.66352	0.64335	0.66527	0.69861	0.64368	0.63673	0.66932	0.65006	0.70817	0.70545	0.68758	0.63608	0.67164	0.63862	0.65563	0.73403	0.68874	0.67078	0.70453	0.69414	0.63853	0.65923	0.65848	0.67582
		-29.021	0.63231	0.66086	0.65685	0.64982	0.64424	0.69521	0.7185	0.67119	0.71256	0.69319	0.65233	0.67182	0.66474	0.64062	0.67812	0.67511	0.6672	0.66943	0.66399	0.69965	0.69939	0.63999	0.67784	0.65266	0.6672	0.68849	0.67834	0.67919	0.66807	0.71989	0.67244	0.68425	0.65691	0.68258	0.6284	0.67929	0.65361	0.69015	0.66456	0.66559	0.677	0.64747	0.66014	0.69854	0.65678	0.71758	0.64738
		-28.881	0.68347	0.68862	0.71105	0.64891	0.65797	0.6739	0.693	0.67446	0.66631	0.66254	0.62539	0.61943	0.69285	0.68395	0.67775	0.68385	0.68652	0.68619	0.70368	0.67361	0.68405	0.65284	0.67344	0.69051	0.67884	0.67888	0.68425	0.68649	0.66853	0.68433	0.66101	0.67595	0.6665	0.66434	0.67329	0.67019	0.65953	0.70379	0.68047	0.66755	0.67708	0.66226	0.65529	0.67119	0.7051	0.62926	0.67949
		-28.742	0.68921	0.64165	0.69317	0.65234	0.68179	0.65098	0.67635	0.60596	0.66886	0.66565	0.6748	0.65907	0.64704	0.66066	0.64526	0.66561	0.6599	0.68618	0.69556	0.65916	0.68077	0.67886	0.68455	0.68303	0.70282	0.67285	0.68941	0.68484	0.66846	0.67291	0.65114	0.68191	0.65266	0.68893	0.68666	0.69058	0.66081	0.68252	0.65685	0.6673	0.69819	0.67948	0.66247	0.67553	0.66431	0.6936	0.66494
		-28.603	0.65256	0.64957	0.65233	0.67067	0.69521	0.70501	0.67214	0.66694	0.66693	0.6758	0.74194	0.6892	0.69097	0.68799	0.69543	0.67866	0.69417	0.72846	0.6918	0.6831	0.63742	0.65355	0.70656	0.67069	0.66641	0.66227	0.67895	0.66466	0.66787	0.68646	0.69928	0.65767	0.65117	0.68396	0.67411	0.67756	0.71253	0.67747	0.62934	0.70065	0.69305	0.65687	0.64478	0.65471	0.67823	0.65373	0.67951
		-28.464	0.66282	0.6571	0.69826	0.72359	0.65186	0.68234	0.68082	0.65188	0.66434	0.6793	0.66731	0.61138	0.68131	0.66589	0.66098	0.64772	0.6625	0.67244	0.65631	0.66615	0.70519	0.67727	0.61982	0.69563	0.67966	0.69543	0.64772	0.64923	0.67366	0.6741	0.68955	0.69223	0.66595	0.67785	0.67229	0.68413	0.66419	0.68352	0.67469	0.66421	0.63828	0.6963	0.66	0.66675	0.66007	0.64138	0.67499
		-28.325	0.68925	0.64399	0.65109	0.68776	0.65736	0.69823	0.67319	0.65355	0.69515	0.66737	0.66089	0.66132	0.69035	0.69306	0.65925	0.66224	0.64408	0.69229	0.67769	0.70367	0.67484	0.67882	0.69824	0.70518	0.67967	0.65757	0.6331	0.65346	0.63506	0.66164	0.70491	0.66234	0.64864	0.68956	0.69805	0.66683	0.65544	0.66263	0.66535	0.70151	0.67981	0.66117	0.64991	0.71436	0.65482	0.69412	0.66923
		-28.186	0.68103	0.66657	0.71571	0.72153	0.70987	0.67762	0.65725	0.69824	0.66142	0.70141	0.64682	0.67543	0.68205	0.68515	0.70705	0.69564	0.65839	0.68095	0.6739	0.65975	0.66119	0.69073	0.66292	0.68003	0.68988	0.66003	0.65333	0.64807	0.71278	0.70192	0.65909	0.6761	0.6867	0.67073	0.67363	0.65704	0.65663	0.66559	0.69475	0.65312	0.6632	0.63747	0.69056	0.68173	0.67253	0.64877	0.67197
		-28.048	0.65612	0.69013	0.67935	0.70193	0.66658	0.68183	0.69446	0.65874	0.70234	0.65168	0.64067	0.65886	0.66607	0.64531	0.66518	0.68224	0.66315	0.65835	0.65533	0.6566	0.65817	0.71337	0.65785	0.68817	0.67027	0.69765	0.67179	0.65504	0.69856	0.68363	0.65261	0.6712	0.68467	0.69694	0.68188	0.68542	0.65088	0.66972	0.65133	0.66052	0.69808	0.66991	0.68509	0.64421	0.70047	0.68457	0.68846
		-27.91	0.67424	0.66728	0.68218	0.64986	0.69318	0.68642	0.61242	0.6441	0.69361	0.7167	0.69316	0.66028	0.71545	0.69717	0.67647	0.6738	0.63492	0.71526	0.6698	0.67958	0.66309	0.65836	0.684	0.70387	0.68711	0.72711	0.66089	0.66403	0.68611	0.66791	0.68347	0.68558	0.71354	0.65286	0.72209	0.66503	0.68786	0.68164	0.68626	0.67813	0.67497	0.67351	0.70603	0.6672	0.66535	0.64909	0.65288
		-27.772	0.69844	0.66109	0.66658	0.7123	0.72907	0.64746	0.65658	0.6856	0.6574	0.68735	0.65543	0.6388	0.69416	0.68138	0.61735	0.66792	0.69552	0.69737	0.68516	0.67009	0.67388	0.67218	0.6819	0.70003	0.66023	0.67883	0.67469	0.67346	0.65062	0.66905	0.67142	0.69039	0.6359	0.63794	0.67521	0.6626	0.66815	0.68641	0.66043	0.67216	0.67254	0.68431	0.68535	0.66369	0.65289	0.67904	0.64108
		-27.634	0.6823	0.70577	0.64174	0.68995	0.69638	0.69163	0.6627	0.67923	0.6702	0.68576	0.68364	0.66512	0.66233	0.66264	0.71768	0.69881	0.68401	0.69633	0.65577	0.66509	0.68289	0.68794	0.67907	0.68895	0.69127	0.67513	0.68874	0.67387	0.70083	0.70314	0.64172	0.6763	0.69513	0.63083	0.64841	0.71601	0.66675	0.6719	0.68961	0.66484	0.64299	0.65069	0.66244	0.66772	0.67353	0.62048	0.70005
		-27.496	0.63467	0.71416	0.68037	0.66478	0.71397	0.67453	0.66556	0.69296	0.66473	0.68801	0.6832	0.72314	0.65539	0.67793	0.68661	0.68428	0.68625	0.68857	0.65352	0.68329	0.68941	0.73373	0.67173	0.6593	0.68545	0.69263	0.67217	0.68298	0.67227	0.69808	0.63824	0.67732	0.67692	0.63843	0.72308	0.68973	0.67658	0.68916	0.67266	0.68387	0.68058	0.68175	0.7025	0.60759	0.72923	0.703	0.67011
		-27.358	0.68556	0.69361	0.68543	0.67456	0.6664	0.66882	0.66011	0.70995	0.646	0.68476	0.67994	0.66289	0.66055	0.64706	0.67715	0.69907	0.69777	0.68954	0.6876	0.71084	0.68149	0.66641	0.68598	0.681	0.72755	0.67835	0.70163	0.6462	0.67131	0.69352	0.60806	0.68215	0.65496	0.69523	0.6471	0.69641	0.67318	0.67615	0.68597	0.62731	0.65885	0.69085	0.6492	0.67583	0.70909	0.66985	0.67347
		-27.221	0.71467	0.65515	0.69262	0.66856	0.66784	0.68896	0.67246	0.68102	0.70984	0.68815	0.65972	0.68849	0.67402	0.69359	0.70571	0.76017	0.65907	0.66702	0.68541	0.64731	0.6696	0.65342	0.64527	0.67964	0.68486	0.69272	0.65149	0.69151	0.6467	0.68653	0.68453	0.66658	0.69722	0.65686	0.63543	0.68409	0.67247	0.6603	0.68989	0.67882	0.69455	0.64223	0.7079	0.67249	0.67359	0.6647	0.67527
		-27.084	0.6781	0.6787	0.68625	0.65257	0.72129	0.64796	0.71938	0.68544	0.65722	0.64183	0.66048	0.67978	0.66192	0.65261	0.69614	0.63689	0.68108	0.65428	0.67175	0.68234	0.68125	0.65791	0.64975	0.67673	0.64183	0.69741	0.70013	0.66941	0.67778	0.67978	0.70381	0.67702	0.66055	0.66977	0.68184	0.68356	0.67732	0.66154	0.66784	0.64518	0.66878	0.69083	0.68688	0.66874	0.65758	0.68228	0.69543
		-26.947	0.67333	0.70752	0.68951	0.70809	0.67636	0.66712	0.70917	0.67297	0.67995	0.66727	0.72569	0.657	0.66107	0.67149	0.68413	0.6867	0.68987	0.69881	0.65245	0.66692	0.63555	0.68527	0.71954	0.65079	0.69449	0.65607	0.65431	0.68148	0.69325	0.64646	0.67548	0.66765	0.70872	0.69323	0.68165	0.67294	0.67315	0.66923	0.671	0.68056	0.70708	0.70852	0.69563	0.69593	0.7076	0.68868	0.66108
		-26.81	0.68943	0.66081	0.65901	0.67358	0.67671	0.70285	0.67203	0.68938	0.64771	0.6551	0.6659	0.69383	0.67132	0.67594	0.68494	0.69491	0.65342	0.70216	0.6337	0.66839	0.70329	0.64399	0.69159	0.6526	0.65818	0.6302	0.68396	0.66378	0.66733	0.67311	0.66996	0.68697	0.67583	0.68037	0.68932	0.64641	0.69509	0.69216	0.64015	0.7166	0.67684	0.66978	0.63426	0.6924	0.64965	0.69804	0.68982
		-26.673	0.72363	0.66143	0.66179	0.67944	0.69952	0.67823	0.69771	0.63889	0.64825	0.6657	0.67078	0.67348	0.66841	0.65739	0.66268	0.65189	0.6747	0.66155	0.6613	0.67589	0.64863	0.68328	0.70456	0.67282	0.67521	0.67633	0.70419	0.6265	0.67331	0.67996	0.70508	0.66839	0.64899	0.71206	0.69633	0.70581	0.69954	0.67335	0.6789	0.70012	0.69732	0.71398	0.68023	0.67698	0.6431	0.68874	0.68141
		-26.536	0.69591	0.67345	0.66374	0.67485	0.7004	0.69845	0.66343	0.68454	0.67336	0.67127	0.67654	0.67068	0.66982	0.66943	0.67192	0.67054	0.64995	0.64309	0.68137	0.67363	0.68167	0.68206	0.67935	0.68524	0.63219	0.68337	0.65864	0.65418	0.69174	0.67838	0.70196	0.68053	0.70904	0.685	0.70071	0.66896	0.64585	0.70475	0.68193	0.65018	0.67103	0.69988	0.68516	0.70128	0.67355	0.67836	0.69234
		-26.4	0.67096	0.70572	0.69052	0.68543	0.70136	0.68877	0.69183	0.67425	0.68828	0.68733	0.67489	0.65461	0.66962	0.69186	0.67374	0.68201	0.65185	0.68816	0.67065	0.67415	0.67417	0.64928	0.68941	0.69373	0.63648	0.71818	0.6883	0.65273	0.66275	0.62067	0.69162	0.66123	0.65664	0.69759	0.70172	0.65549	0.66667	0.66309	0.69048	0.68802	0.67693	0.68812	0.66883	0.65041	0.6789	0.67914	0.66792
		-26.264	0.68614	0.64744	0.69727	0.64519	0.67404	0.66604	0.65207	0.67311	0.68522	0.68658	0.65099	0.6822	0.69379	0.67949	0.65866	0.71495	0.68412	0.6609	0.67587	0.68237	0.66786	0.67431	0.70489	0.63716	0.67441	0.67593	0.69129	0.69068	0.67123	0.68552	0.66247	0.68271	0.66943	0.67813	0.69611	0.67527	0.63221	0.71156	0.69245	0.72622	0.68869	0.67912	0.68608	0.66347	0.64584	0.69165	0.7027
		-26.128	0.68942	0.69196	0.70369	0.69451	0.67841	0.71912	0.64317	0.65874	0.68108	0.68028	0.64651	0.6695	0.70702	0.66448	0.66822	0.68765	0.64334	0.63921	0.68661	0.69332	0.66751	0.67448	0.67999	0.68305	0.66608	0.71208	0.66807	0.70109	0.66372	0.68024	0.68645	0.66368	0.70614	0.67921	0.71058	0.66723	0.68028	0.67763	0.67018	0.63548	0.68804	0.66613	0.71584	0.67475	0.6729	0.65187	0.68644
		-25.992	0.70064	0.68548	0.6278	0.66684	0.67563	0.68564	0.68636	0.66458	0.67338	0.72717	0.66335	0.66858	0.68784	0.67709	0.66701	0.68395	0.69255	0.68908	0.65616	0.6843	0.69207	0.66944	0.70402	0.68998	0.6808	0.63776	0.70171	0.65502	0.68007	0.64865	0.67111	0.66893	0.67029	0.69244	0.67399	0.64454	0.70202	0.66232	0.66213	0.65657	0.65877	0.64118	0.66925	0.69985	0.66422	0.69047	0.70119
		-25.856	0.67699	0.67832	0.71525	0.68468	0.69225	0.66275	0.66441	0.70551	0.6622	0.63517	0.70213	0.6527	0.67753	0.68671	0.70319	0.66658	0.67294	0.69565	0.67851	0.68806	0.67246	0.6911	0.6616	0.7112	0.68026	0.68808	0.66451	0.67073	0.68788	0.69272	0.64032	0.69494	0.68515	0.65075	0.69225	0.68519	0.66642	0.71078	0.67208	0.713	0.66061	0.67636	0.69813	0.66386	0.66803	0.67548	0.65015
		-25.72	0.67514	0.65183	0.63887	0.67353	0.67057	0.68441	0.6717	0.6709	0.6943	0.64273	0.69132	0.6568	0.68031	0.64592	0.66821	0.69355	0.68518	0.68436	0.68905	0.64386	0.66525	0.6788	0.66684	0.68448	0.65412	0.67426	0.67248	0.68143	0.66323	0.68439	0.67142	0.63623	0.68246	0.67157	0.67466	0.68409	0.69508	0.70095	0.70436	0.7219	0.69741	0.64236	0.66004	0.69676	0.66651	0.6961	0.692
		-25.585	0.68029	0.69404	0.6619	0.68922	0.66176	0.70717	0.65903	0.69607	0.63611	0.70507	0.65763	0.67639	0.68185	0.69804	0.65917	0.65921	0.69979	0.66814	0.69314	0.67495	0.69115	0.65079	0.66996	0.70281	0.68112	0.68869	0.65329	0.6999	0.71724	0.71831	0.65082	0.67912	0.68259	0.66706	0.71292	0.65937	0.67757	0.65221	0.65808	0.68854	0.68831	0.66926	0.71704	0.69462	0.67185	0.65557	0.67564
		-25.449	0.70253	0.67248	0.66082	0.66902	0.68598	0.68049	0.70379	0.67338	0.69746	0.63862	0.70246	0.65445	0.66376	0.68792	0.64235	0.69498	0.68366	0.59633	0.65915	0.65373	0.66584	0.67734	0.66983	0.63219	0.68447	0.69058	0.70373	0.66392	0.67817	0.68438	0.65821	0.71913	0.65518	0.68781	0.67794	0.70129	0.68421	0.69637	0.69312	0.65781	0.67371	0.66367	0.65177	0.69751	0.66008	0.65116	0.70391
		-25.314	0.66297	0.65504	0.67241	0.6993	0.64585	0.67284	0.66382	0.65386	0.70008	0.67396	0.65627	0.68428	0.67708	0.68466	0.70175	0.69485	0.67862	0.70543	0.65343	0.69973	0.69099	0.64906	0.72897	0.70993	0.68178	0.6841	0.69801	0.6728	0.74371	0.70705	0.67535	0.66902	0.64418	0.68816	0.65278	0.71339	0.72858	0.69645	0.68843	0.68637	0.67938	0.67152	0.68932	0.64656	0.70362	0.68323	0.68409
		-25.179	0.66801	0.71755	0.70467	0.6752	0.71167	0.69138	0.668	0.66306	0.67283	0.67872	0.73166	0.67555	0.6891	0.73278	0.66685	0.667	0.67305	0.7119	0.68902	0.68071	0.67158	0.69017	0.71934	0.68622	0.69662	0.69762	0.63164	0.66766	0.671	0.68199	0.66487	0.649	0.67282	0.69879	0.69513	0.66809	0.67268	0.69899	0.67423	0.66427	0.69539	0.64846	0.64535	0.71456	0.6769	0.70387	0.67986
		-25.044	0.69676	0.72292	0.68916	0.69151	0.69875	0.68292	0.67587	0.69913	0.64773	0.71209	0.65662	0.66719	0.68019	0.66912	0.67555	0.65023	0.69544	0.66412	0.68521	0.70184	0.68663	0.67067	0.62613	0.66589	0.66469	0.70153	0.66997	0.66634	0.72255	0.67562	0.68536	0.63705	0.66025	0.71038	0.71168	0.68865	0.68212	0.66336	0.68374	0.66493	0.70843	0.68147	0.67527	0.72498	0.69436	0.65869	0.65027
		-24.91	0.71401	0.71629	0.67985	0.68598	0.67799	0.68492	0.69347	0.68989	0.67091	0.72092	0.68309	0.64158	0.70707	0.64723	0.67261	0.64866	0.65778	0.69373	0.67853	0.72534	0.68504	0.64762	0.639	0.69213	0.67955	0.66007	0.69602	0.70111	0.71557	0.67392	0.68978	0.71254	0.67836	0.65263	0.66906	0.68789	0.65882	0.69307	0.65679	0.70738	0.71353	0.66376	0.69558	0.70141	0.64234	0.72133	0.67016
		-24.775	0.65232	0.68541	0.67971	0.68864	0.68469	0.699	0.66307	0.72169	0.67098	0.69187	0.65306	0.69819	0.68608	0.68113	0.66675	0.65793	0.6951	0.67857	0.72964	0.69291	0.70418	0.691	0.73944	0.6595	0.69743	0.66932	0.65462	0.66161	0.69157	0.6631	0.66021	0.6979	0.708	0.64153	0.66908	0.66346	0.67365	0.65438	0.70126	0.69269	0.67154	0.65944	0.68307	0.66511	0.67348	0.7214	0.68394
		-24.641	0.70561	0.67452	0.72621	0.66631	0.70185	0.67259	0.69997	0.67716	0.73513	0.66808	0.6697	0.69384	0.68005	0.66179	0.65122	0.67273	0.68734	0.67823	0.69838	0.67545	0.66691	0.69666	0.66769	0.66874	0.71022	0.69735	0.66559	0.66403	0.72052	0.67111	0.67877	0.67381	0.69017	0.66706	0.66603	0.71174	0.67582	0.67067	0.68675	0.70269	0.6801	0.68931	0.69032	0.68915	0.67175	0.68624	0.71363
		-24.506	0.6626	0.69961	0.66557	0.65758	0.72496	0.65615	0.67755	0.68629	0.67451	0.70461	0.70553	0.67331	0.62428	0.67271	0.69096	0.66413	0.70749	0.68123	0.65547	0.68621	0.68469	0.653	0.70013	0.65596	0.71908	0.66491	0.67696	0.65233	0.6576	0.68367	0.70005	0.68185	0.70486	0.70418	0.67367	0.66825	0.67603	0.71132	0.67335	0.68435	0.68352	0.6884	0.69185	0.71432	0.66675	0.6595	0.68765
		-24.372	0.71791	0.66667	0.6799	0.69155	0.69886	0.67767	0.67803	0.69472	0.64293	0.65641	0.68125	0.64832	0.6757	0.70359	0.64712	0.70231	0.62984	0.70059	0.67984	0.68358	0.69274	0.70909	0.67128	0.67773	0.7084	0.70511	0.64597	0.68623	0.67615	0.68784	0.69056	0.66144	0.6547	0.67311	0.67148	0.66262	0.69642	0.65642	0.68753	0.66982	0.68701	0.6855	0.6771	0.66756	0.66922	0.70333	0.6748
		-24.238	0.70802	0.70268	0.6426	0.69856	0.67299	0.69811	0.71286	0.67674	0.67309	0.65477	0.66395	0.67876	0.66976	0.70059	0.67475	0.70872	0.67836	0.66573	0.65179	0.6702	0.66806	0.64808	0.68672	0.67664	0.67201	0.66834	0.69166	0.70214	0.66544	0.6746	0.66867	0.67134	0.67269	0.68216	0.68155	0.70351	0.64248	0.71226	0.70891	0.69527	0.6989	0.66659	0.67777	0.69755	0.67474	0.69822	0.69529
		-24.104	0.67475	0.69795	0.72747	0.6774	0.64455	0.67563	0.64336	0.67601	0.6422	0.6608	0.67636	0.67395	0.68967	0.71291	0.67597	0.69377	0.68941	0.64363	0.73656	0.64773	0.66865	0.67877	0.69484	0.66658	0.6756	0.64989	0.66294	0.65612	0.71249	0.69238	0.6871	0.699	0.68079	0.70138	0.68454	0.63983	0.69153	0.67162	0.66205	0.69637	0.68672	0.68783	0.7027	0.66312	0.68613	0.66294	0.65535
		-23.971	0.67101	0.71157	0.69894	0.69945	0.69396	0.64907	0.66526	0.67159	0.67575	0.66173	0.68524	0.69865	0.70273	0.65728	0.66882	0.67152	0.688	0.68466	0.66701	0.66313	0.65093	0.6972	0.71164	0.69446	0.70674	0.70453	0.70112	0.68093	0.66862	0.68725	0.65031	0.67119	0.66369	0.6805	0.6805	0.69526	0.65177	0.68086	0.67718	0.69888	0.69085	0.67719	0.67316	0.68375	0.68195	0.70546	0.67119
		-23.837	0.73451	0.71822	0.67881	0.6341	0.69807	0.685	0.65973	0.68892	0.68398	0.685	0.65757	0.70968	0.68701	0.70036	0.68601	0.65923	0.69014	0.67503	0.71159	0.69411	0.73647	0.65486	0.71527	0.67756	0.66985	0.65404	0.68655	0.67455	0.69756	0.68076	0.67011	0.66724	0.68036	0.68197	0.68722	0.66437	0.70195	0.70083	0.68634	0.69899	0.6886	0.68741	0.67103	0.64915	0.71483	0.6541	0.67736
		-23.704	0.66999	0.65877	0.67204	0.64158	0.68546	0.6392	0.66763	0.67384	0.71903	0.69555	0.70135	0.67843	0.67669	0.70596	0.67678	0.66774	0.65345	0.67064	0.65493	0.68113	0.70114	0.69542	0.66907	0.65006	0.69345	0.67354	0.65782	0.69336	0.69276	0.68592	0.66449	0.71074	0.69598	0.69397	0.66893	0.68284	0.66051	0.70956	0.68025	0.70806	0.68164	0.68632	0.67654	0.65976	0.68649	0.71317	0.67621
		-23.57	0.66776	0.68055	0.661	0.71549	0.69607	0.66561	0.68539	0.67669	0.74281	0.67523	0.67194	0.6431	0.67276	0.69412	0.68121	0.66925	0.65818	0.68006	0.69196	0.68216	0.71727	0.62255	0.667	0.68643	0.66401	0.67979	0.69877	0.69765	0.70194	0.65041	0.67528	0.68174	0.64277	0.69595	0.67971	0.64706	0.70635	0.68269	0.65013	0.66151	0.67654	0.6627	0.72352	0.70497	0.70289	0.67367	0.67074
		-23.437	0.66596	0.6852	0.68015	0.65582	0.64212	0.68818	0.66711	0.6639	0.68973	0.65013	0.7191	0.69977	0.69986	0.6649	0.70316	0.66338	0.64212	0.68739	0.6413	0.69763	0.65226	0.67563	0.6846	0.71004	0.70958	0.6439	0.65646	0.6869	0.66497	0.65277	0.68819	0.70285	0.68877	0.69185	0.67286	0.67316	0.65129	0.66454	0.70498	0.67804	0.69227	0.66321	0.70115	0.70631	0.71425	0.70323	0.68121
		-23.304	0.68729	0.71183	0.72683	0.7128	0.68672	0.6952	0.70535	0.69229	0.70701	0.68337	0.69831	0.69832	0.69984	0.67763	0.69263	0.70783	0.67404	0.6722	0.72401	0.69521	0.66177	0.6704	0.71057	0.67856	0.66757	0.67097	0.71139	0.68014	0.6665	0.67843	0.73194	0.62857	0.7015	0.70085	0.65951	0.70989	0.69467	0.66182	0.66651	0.67278	0.67998	0.64735	0.71609	0.69242	0.64885	0.71316	0.67221
		-23.171	0.71128	0.6735	0.69957	0.67587	0.67937	0.7052	0.69529	0.69115	0.69088	0.68368	0.69221	0.6798	0.70649	0.69505	0.66616	0.69546	0.72193	0.69924	0.69126	0.67924	0.65761	0.69771	0.64508	0.68283	0.73275	0.66238	0.68405	0.68408	0.68473	0.72787	0.66675	0.66468	0.68977	0.68617	0.71165	0.66636	0.67919	0.6969	0.69363	0.70117	0.66321	0.66385	0.71713	0.66602	0.66931	0.7043	0.67656
		-23.038	0.67218	0.68228	0.70212	0.65494	0.66833	0.70718	0.65408	0.69237	0.66578	0.68735	0.68544	0.67329	0.67777	0.70336	0.6789	0.71932	0.66779	0.66884	0.6665	0.66444	0.70327	0.69568	0.68996	0.69159	0.71119	0.64145	0.70874	0.68948	0.67845	0.66993	0.65132	0.69995	0.67777	0.66325	0.69283	0.68515	0.62326	0.68662	0.69471	0.66455	0.65648	0.68692	0.63579	0.68029	0.65506	0.64844	0.68959
		-22.906	0.69878	0.69326	0.73919	0.69231	0.69687	0.69035	0.64734	0.72367	0.6615	0.70248	0.6633	0.65866	0.63731	0.66683	0.71704	0.72519	0.67639	0.66033	0.69281	0.66625	0.70983	0.71861	0.64622	0.65351	0.6607	0.71561	0.70559	0.663	0.67279	0.65969	0.66786	0.6802	0.67703	0.70444	0.73637	0.67187	0.68691	0.6938	0.69185	0.70092	0.65824	0.66375	0.70039	0.69215	0.70834	0.63432	0.69193
		-22.773	0.66567	0.69527	0.6902	0.69736	0.68573	0.67656	0.69301	0.70499	0.69661	0.62756	0.65263	0.70003	0.68861	0.69314	0.65732	0.70441	0.67588	0.68706	0.65731	0.68033	0.69542	0.71888	0.68263	0.65401	0.68554	0.70324	0.71339	0.66821	0.69119	0.63573	0.67199	0.68568	0.68917	0.69388	0.72607	0.67068	0.71269	0.69381	0.71077	0.68226	0.68075	0.67224	0.69124	0.66114	0.70907	0.66004	0.66546
		-22.641	0.68776	0.68704	0.68994	0.69864	0.67812	0.69098	0.6625	0.66526	0.71178	0.67956	0.70081	0.70077	0.68817	0.69396	0.7097	0.68377	0.66434	0.65562	0.65954	0.69552	0.67926	0.6591	0.68035	0.68177	0.69843	0.67274	0.70396	0.70967	0.6443	0.66073	0.7253	0.70164	0.66432	0.68437	0.67257	0.67941	0.68076	0.71808	0.66723	0.68172	0.69318	0.72667	0.71056	0.69425	0.69553	0.64996	0.71231
		-22.509	0.72327	0.69131	0.68302	0.66796	0.64419	0.68358	0.63747	0.70358	0.6514	0.71855	0.7079	0.63613	0.68753	0.69898	0.65954	0.69337	0.68566	0.65335	0.69309	0.71703	0.64752	0.65933	0.66846	0.6819	0.69435	0.69782	0.70816	0.69621	0.68865	0.70436	0.68467	0.67859	0.72054	0.67539	0.69384	0.677	0.70644	0.69394	0.68656	0.72234	0.72932	0.69333	0.67209	0.69222	0.6991	0.67555	0.67912
		-22.376	0.67264	0.67859	0.68036	0.63425	0.68891	0.70293	0.6698	0.64873	0.65565	0.67992	0.69241	0.62923	0.67611	0.66515	0.69295	0.64737	0.67866	0.7101	0.6831	0.681	0.69152	0.69135	0.6756	0.69111	0.69238	0.6447	0.70661	0.70662	0.66158	0.69013	0.66572	0.67979	0.69845	0.67755	0.68081	0.72346	0.65896	0.67092	0.67478	0.64301	0.65759	0.6745	0.67241	0.66583	0.68492	0.67118	0.69499
		-22.244	0.65042	0.70098	0.65552	0.71175	0.64829	0.70973	0.67377	0.70459	0.67296	0.66372	0.64933	0.67778	0.69005	0.69488	0.67959	0.63022	0.6989	0.67254	0.67032	0.6485	0.65578	0.70159	0.68104	0.70734	0.71418	0.70257	0.68249	0.68196	0.69384	0.65104	0.6997	0.69444	0.69643	0.69767	0.70312	0.69039	0.68683	0.69583	0.68478	0.70513	0.69333	0.70349	0.67472	0.70398	0.67308	0.688	0.65162
		-22.113	0.69299	0.69275	0.6825	0.67472	0.67051	0.64849	0.68237	0.67979	0.70795	0.66407	0.7014	0.66224	0.68905	0.67299	0.70133	0.65336	0.66403	0.68123	0.7121	0.68067	0.65677	0.69512	0.7088	0.64816	0.68905	0.65995	0.69809	0.69895	0.70069	0.71013	0.64453	0.67849	0.67017	0.69609	0.66287	0.70562	0.65793	0.66048	0.68238	0.64365	0.66873	0.69879	0.66301	0.66689	0.70436	0.68328	0.6358
		-21.981	0.70981	0.68125	0.69889	0.71606	0.68738	0.69108	0.69531	0.71627	0.69359	0.6719	0.69876	0.66852	0.66283	0.68877	0.70404	0.65109	0.68892	0.66095	0.66371	0.6615	0.69784	0.65639	0.70858	0.69695	0.68808	0.68229	0.66012	0.69052	0.70065	0.63468	0.66999	0.70029	0.66277	0.66311	0.69564	0.69375	0.68541	0.69071	0.69261	0.68729	0.68127	0.67395	0.68645	0.69189	0.66466	0.68816	0.6855
		-21.849	0.67471	0.70896	0.71452	0.66445	0.70046	0.70843	0.68599	0.6904	0.71127	0.69172	0.68237	0.6632	0.67154	0.70202	0.67441	0.68484	0.67003	0.71696	0.65145	0.67114	0.68215	0.71517	0.6869	0.66965	0.70439	0.71322	0.655	0.69444	0.67701	0.69988	0.69033	0.68465	0.66667	0.66554	0.73256	0.69073	0.6831	0.67803	0.68762	0.66745	0.67731	0.68603	0.65654	0.68045	0.6916	0.68783	0.70932
		-21.718	0.68161	0.67345	0.71421	0.6777	0.69886	0.69529	0.67228	0.67253	0.66923	0.68496	0.68703	0.68849	0.65929	0.65348	0.69098	0.7255	0.72314	0.69101	0.68528	0.71907	0.69128	0.68534	0.68729	0.66299	0.69617	0.72373	0.67591	0.7131	0.70628	0.67538	0.7006	0.67709	0.65172	0.69484	0.67667	0.71021	0.66338	0.70556	0.66754	0.6864	0.69906	0.70139	0.66458	0.73729	0.68893	0.63262	0.65656
		-21.586	0.6699	0.6774	0.70267	0.6643	0.67246	0.70222	0.6737	0.6912	0.70331	0.65364	0.71945	0.68065	0.6771	0.71091	0.72982	0.70076	0.70101	0.68406	0.67609	0.65063	0.66912	0.68159	0.6856	0.67143	0.68169	0.72155	0.70259	0.66539	0.6807	0.67954	0.70418	0.68228	0.65988	0.68157	0.68239	0.71558	0.70348	0.65236	0.672	0.64751	0.69798	0.67615	0.69024	0.7022	0.66505	0.71038	0.68961
		-21.455	0.71163	0.66228	0.68362	0.66802	0.67839	0.67283	0.65728	0.65595	0.70749	0.69997	0.69392	0.67475	0.67933	0.70255	0.69281	0.67778	0.67244	0.66089	0.70522	0.66303	0.69343	0.63583	0.68638	0.70399	0.65141	0.65471	0.66448	0.66994	0.65737	0.70044	0.6677	0.67755	0.67822	0.69018	0.6751	0.66441	0.69206	0.69624	0.67413	0.67365	0.69831	0.68904	0.68033	0.6951	0.68815	0.65951	0.70281
		-21.324	0.66924	0.66793	0.71154	0.65675	0.69261	0.71522	0.66675	0.67173	0.68208	0.70253	0.66137	0.72903	0.67477	0.74554	0.68668	0.70886	0.7062	0.66027	0.72441	0.70816	0.65088	0.71483	0.67673	0.71917	0.6947	0.65273	0.69677	0.68865	0.69883	0.69873	0.67226	0.70762	0.66975	0.67431	0.67947	0.69052	0.68506	0.67551	0.69662	0.7019	0.69806	0.67989	0.71276	0.70701	0.67799	0.70801	0.70771
		-21.193	0.6911	0.65907	0.69073	0.64036	0.70048	0.70148	0.70806	0.6945	0.69598	0.72477	0.68111	0.71048	0.67821	0.62717	0.69679	0.66912	0.689	0.70631	0.6818	0.69523	0.67259	0.64744	0.70413	0.67351	0.64223	0.6838	0.67865	0.67511	0.709	0.70213	0.69926	0.67224	0.68599	0.65141	0.69041	0.6872	0.71803	0.69579	0.6637	0.7329	0.67126	0.65815	0.70283	0.68314	0.67194	0.67168	0.67726
		-21.062	0.62696	0.71397	0.69114	0.65693	0.68849	0.66278	0.68406	0.73303	0.70296	0.69141	0.70069	0.67655	0.73394	0.69437	0.70162	0.67396	0.69307	0.64213	0.64444	0.67086	0.6912	0.68794	0.66163	0.6714	0.69231	0.71307	0.67598	0.67466	0.6584	0.69037	0.64854	0.67448	0.66752	0.66907	0.69815	0.73373	0.7005	0.67387	0.69635	0.67709	0.67439	0.67967	0.67746	0.69358	0.66507	0.67497	0.7063
		-20.931	0.66755	0.64238	0.68022	0.67053	0.63935	0.70259	0.69054	0.68531	0.65919	0.65406	0.64486	0.69342	0.66267	0.67373	0.67226	0.69303	0.6558	0.69406	0.67612	0.69917	0.67571	0.71124	0.66625	0.68914	0.66406	0.67307	0.68037	0.67727	0.67662	0.7319	0.67433	0.68965	0.69487	0.66251	0.66282	0.67482	0.6817	0.66799	0.66453	0.70391	0.70845	0.72962	0.71224	0.70953	0.67645	0.69367	0.69069
		-20.8	0.66479	0.66856	0.69263	0.67835	0.71722	0.6759	0.70875	0.71585	0.72285	0.70559	0.69193	0.69902	0.67155	0.67969	0.68734	0.69669	0.66805	0.71709	0.69531	0.69846	0.71071	0.68538	0.70079	0.65205	0.68724	0.66265	0.66109	0.66544	0.66915	0.6673	0.73533	0.67078	0.69746	0.68309	0.68003	0.67166	0.71232	0.6903	0.68112	0.68583	0.70443	0.66704	0.68145	0.71496	0.67553	0.66499	0.67524
		-20.67	0.72018	0.64703	0.71353	0.74393	0.69013	0.69854	0.70631	0.72194	0.67924	0.68107	0.66933	0.6793	0.6911	0.67537	0.66443	0.68903	0.69686	0.67665	0.72425	0.72074	0.67697	0.71186	0.655	0.66287	0.69688	0.72038	0.70366	0.68693	0.67096	0.6535	0.68606	0.68098	0.72673	0.71837	0.68209	0.67367	0.65987	0.70361	0.66175	0.67594	0.69535	0.69184	0.67576	0.66321	0.66581	0.67174	0.71469
		-20.539	0.66559	0.68994	0.67869	0.6963	0.65592	0.6438	0.67099	0.68681	0.69811	0.68825	0.67755	0.66401	0.66428	0.68468	0.69518	0.67581	0.69004	0.67361	0.69811	0.67228	0.66139	0.67857	0.66581	0.66634	0.69113	0.68439	0.68504	0.68907	0.68475	0.71664	0.65521	0.68744	0.69943	0.65334	0.7079	0.67646	0.67989	0.68306	0.65941	0.65335	0.71448	0.6913	0.69777	0.70122	0.7164	0.70144	0.68454
		-20.409	0.65966	0.70166	0.66508	0.66906	0.69012	0.66122	0.67878	0.69686	0.7204	0.66065	0.68363	0.6772	0.68351	0.65472	0.689	0.66362	0.66951	0.68531	0.69396	0.67049	0.68402	0.70663	0.67863	0.68324	0.69998	0.70591	0.673	0.68218	0.69462	0.6525	0.66588	0.70584	0.70476	0.70602	0.669	0.7032	0.70823	0.67297	0.70107	0.70359	0.70503	0.73108	0.69136	0.65737	0.69692	0.69939	0.68873
		-20.279	0.66607	0.68738	0.71213	0.67895	0.64334	0.73022	0.71745	0.67203	0.65995	0.69333	0.66615	0.65362	0.65283	0.7112	0.71721	0.67256	0.70165	0.69984	0.7136	0.72676	0.68	0.69942	0.69968	0.69233	0.67788	0.72372	0.67582	0.68197	0.703	0.65772	0.65496	0.65998	0.67499	0.6785	0.71623	0.66815	0.69087	0.69521	0.70406	0.67611	0.72818	0.70177	0.65127	0.6706	0.67346	0.69176	0.7009
		-20.149	0.66908	0.69363	0.68903	0.68526	0.70665	0.67637	0.67668	0.66198	0.69932	0.69156	0.68075	0.66329	0.68659	0.71521	0.66109	0.67859	0.67743	0.6513	0.71666	0.69039	0.70027	0.69977	0.71001	0.67311	0.6962	0.68603	0.66617	0.71313	0.71633	0.69725	0.68006	0.66602	0.71364	0.67309	0.68007	0.69335	0.64937	0.68465	0.64713	0.68211	0.68551	0.69216	0.69375	0.70263	0.69673	0.64453	0.64991
		-20.019	0.70794	0.69039	0.70281	0.71902	0.69043	0.7059	0.70674	0.69286	0.7154	0.66519	0.69352	0.66507	0.69471	0.68293	0.70806	0.69625	0.69824	0.66266	0.67183	0.68212	0.71443	0.72828	0.66408	0.68635	0.67292	0.69026	0.67234	0.65968	0.67801	0.68463	0.65734	0.6551	0.66643	0.71049	0.69252	0.7018	0.65129	0.66635	0.66164	0.65377	0.66245	0.67629	0.68102	0.68157	0.68892	0.71429	0.66093
		-19.889	0.69641	0.69345	0.73416	0.69617	0.65301	0.68501	0.65329	0.75245	0.66825	0.69344	0.68051	0.71873	0.66137	0.6822	0.6558	0.68085	0.69055	0.70828	0.67037	0.68032	0.66966	0.69794	0.68607	0.62652	0.68278	0.67612	0.65588	0.6986	0.68627	0.68444	0.65931	0.70335	0.70645	0.65204	0.67957	0.61735	0.662	0.69397	0.66211	0.68835	0.72783	0.70275	0.68792	0.67294	0.66352	0.68139	0.69043
		-19.759	0.72091	0.66888	0.66387	0.67154	0.66291	0.696	0.68954	0.70289	0.70327	0.69465	0.72437	0.66725	0.65175	0.66219	0.64447	0.69337	0.72435	0.71231	0.69924	0.66575	0.6788	0.68252	0.68896	0.65459	0.68683	0.6678	0.65717	0.69262	0.67669	0.64926	0.67716	0.69475	0.71209	0.68591	0.66564	0.6963	0.65512	0.69871	0.64404	0.70231	0.69916	0.68643	0.68177	0.6699	0.659	0.69482	0.70903
		-19.629	0.70599	0.68388	0.66517	0.66204	0.67081	0.72203	0.68286	0.7068	0.68999	0.69423	0.70642	0.67254	0.666	0.72292	0.6811	0.6482	0.70081	0.67011	0.67478	0.69216	0.68055	0.68425	0.71938	0.70663	0.71525	0.68043	0.63833	0.72643	0.6603	0.70319	0.70666	0.68765	0.701	0.68608	0.67903	0.66706	0.68357	0.67927	0.69097	0.69401	0.67688	0.7236	0.66786	0.69501	0.71405	0.67851	0.64954
		-19.5	0.65492	0.70975	0.68455	0.7112	0.64926	0.69214	0.70529	0.66144	0.69478	0.6639	0.67993	0.66177	0.7108	0.72443	0.67662	0.6947	0.68773	0.66838	0.67705	0.67175	0.6892	0.68345	0.66049	0.68848	0.67876	0.68094	0.67065	0.66964	0.676	0.66022	0.69513	0.7017	0.66467	0.67611	0.70259	0.66405	0.66981	0.6911	0.70309	0.71104	0.68287	0.63017	0.69248	0.71487	0.67589	0.68733	0.69954
		-19.37	0.6338	0.66667	0.67175	0.66018	0.69563	0.69952	0.69885	0.69573	0.67456	0.67692	0.70564	0.69359	0.68966	0.67845	0.70888	0.69608	0.69113	0.6867	0.71195	0.71524	0.6975	0.668	0.67552	0.68343	0.6997	0.67788	0.68996	0.70509	0.6474	0.69181	0.68133	0.695	0.71111	0.6744	0.70051	0.68974	0.69231	0.67138	0.72341	0.66852	0.69161	0.71979	0.69387	0.68292	0.68256	0.68791	0.69546
		-19.241	0.66604	0.69847	0.6902	0.68839	0.65983	0.69218	0.69007	0.68718	0.68291	0.67919	0.69465	0.71884	0.69528	0.69509	0.70333	0.67692	0.67704	0.71399	0.69497	0.70574	0.69205	0.67631	0.67039	0.6872	0.66892	0.67975	0.67257	0.66691	0.69653	0.66469	0.66778	0.66716	0.67439	0.66505	0.68802	0.68022	0.67722	0.69572	0.69603	0.68674	0.72108	0.68494	0.68587	0.69868	0.69185	0.71348	0.69497
		-19.111	0.67292	0.67393	0.67773	0.64757	0.72043	0.71458	0.67557	0.66512	0.68712	0.70666	0.67307	0.71474	0.70705	0.7152	0.71487	0.69562	0.71081	0.66374	0.67771	0.6986	0.67594	0.64508	0.68767	0.69779	0.64294	0.70891	0.714	0.65603	0.67739	0.67774	0.65986	0.6842	0.71016	0.71543	0.73103	0.68565	0.65395	0.65262	0.71268	0.68978	0.62659	0.68543	0.68462	0.71247	0.68798	0.69892	0.73565
		-18.982	0.69708	0.67815	0.66864	0.65643	0.66511	0.64542	0.72413	0.65938	0.65938	0.73628	0.68075	0.6824	0.69578	0.68401	0.67246	0.65057	0.71402	0.69442	0.68042	0.7179	0.69439	0.66934	0.67114	0.69608	0.66707	0.68068	0.69817	0.69971	0.68848	0.6728	0.65359	0.69024	0.70786	0.70248	0.67243	0.64058	0.64698	0.71669	0.68415	0.66184	0.66414	0.66377	0.66644	0.67067	0.68796	0.69219	0.69214
		-18.853	0.73489	0.67292	0.73747	0.71456	0.68074	0.69256	0.68448	0.6969	0.71135	0.68086	0.69831	0.68877	0.68571	0.69898	0.69153	0.68833	0.66396	0.69891	0.66691	0.66265	0.66353	0.69284	0.66378	0.71015	0.69346	0.70818	0.67875	0.68644	0.6946	0.70442	0.71158	0.67564	0.67558	0.73454	0.71216	0.66153	0.69925	0.64418	0.65284	0.69967	0.64948	0.68942	0.66949	0.70083	0.65976	0.73911	0.64754
		-18.724	0.71605	0.65841	0.71381	0.71244	0.70295	0.67587	0.67952	0.68378	0.68225	0.68477	0.66338	0.738	0.67535	0.6772	0.6921	0.66826	0.6866	0.68443	0.70389	0.67116	0.71551	0.66743	0.69295	0.68977	0.68674	0.67137	0.6563	0.67691	0.65952	0.67276	0.68352	0.72042	0.676	0.70278	0.71141	0.66805	0.70178	0.73054	0.67321	0.67584	0.64648	0.67708	0.71217	0.6776	0.6941	0.71267	0.66682
		-18.595	0.67086	0.6695	0.67779	0.70319	0.70768	0.6595	0.65555	0.66196	0.65725	0.67875	0.69501	0.68732	0.69389	0.66797	0.71902	0.70409	0.70455	0.65514	0.6703	0.72533	0.70877	0.63177	0.72026	0.69774	0.68721	0.67328	0.69524	0.71252	0.6793	0.67682	0.70056	0.68045	0.69727	0.69332	0.69018	0.67175	0.66879	0.68961	0.70563	0.72101	0.68024	0.68786	0.69266	0.69941	0.69594	0.66552	0.70877
		-18.466	0.71046	0.6995	0.6688	0.65515	0.68529	0.70739	0.67884	0.67509	0.68418	0.7318	0.67508	0.66851	0.68935	0.71222	0.68246	0.68451	0.71239	0.71002	0.6999	0.69252	0.67987	0.68543	0.68586	0.69765	0.69485	0.71191	0.71799	0.67554	0.71005	0.74014	0.68829	0.66765	0.68681	0.68929	0.69072	0.6924	0.69767	0.70697	0.68596	0.69692	0.70104	0.67182	0.69617	0.67068	0.68245	0.69364	0.70607
		-18.338	0.67214	0.68236	0.68963	0.66864	0.69363	0.68659	0.67179	0.70306	0.68805	0.67344	0.7147	0.69621	0.66059	0.66626	0.67596	0.66411	0.67275	0.68291	0.72631	0.67012	0.67302	0.71307	0.66309	0.67831	0.68933	0.68093	0.69469	0.67572	0.71042	0.66267	0.7028	0.70698	0.65418	0.69025	0.68857	0.70533	0.68403	0.72337	0.71027	0.67137	0.67714	0.68707	0.67705	0.69664	0.71726	0.66459	0.72812
		-18.209	0.67807	0.70969	0.70842	0.67916	0.70386	0.68867	0.68562	0.66528	0.65682	0.72772	0.71743	0.73727	0.71237	0.69573	0.7249	0.66236	0.69599	0.68921	0.71062	0.71641	0.69377	0.65386	0.65609	0.70695	0.74018	0.72898	0.67395	0.70619	0.74981	0.68682	0.69031	0.70367	0.73058	0.68212	0.67954	0.71337	0.70922	0.69903	0.6638	0.69453	0.71367	0.68594	0.71003	0.68552	0.69177	0.67213	0.70039
		-18.081	0.6433	0.68695	0.72641	0.6999	0.70265	0.70112	0.72031	0.68781	0.67051	0.71082	0.71127	0.67955	0.68755	0.68943	0.6995	0.7403	0.68589	0.67821	0.72399	0.72562	0.69724	0.65991	0.69093	0.68855	0.71917	0.64508	0.70872	0.65862	0.68637	0.6582	0.64534	0.6694	0.69828	0.64301	0.69404	0.69181	0.67182	0.69048	0.69682	0.67768	0.70941	0.67554	0.68902	0.65375	0.68126	0.69904	0.69922
		-17.952	0.65349	0.6913	0.68253	0.70526	0.66451	0.72779	0.6995	0.68111	0.71475	0.69853	0.6788	0.68729	0.70475	0.68805	0.69142	0.67149	0.69397	0.69301	0.67023	0.66402	0.64519	0.67795	0.67776	0.67649	0.69588	0.69709	0.70457	0.7291	0.69072	0.66833	0.66565	0.68618	0.71819	0.6915	0.69386	0.70426	0.70618	0.66806	0.6858	0.70082	0.6696	0.69379	0.71047	0.65729	0.67532	0.72082	0.71717
		-17.824	0.6982	0.71269	0.71186	0.69017	0.67223	0.74351	0.69868	0.7108	0.69051	0.73269	0.67852	0.66217	0.65369	0.65386	0.67577	0.67889	0.66835	0.70353	0.68141	0.6924	0.69046	0.66965	0.67574	0.70205	0.67611	0.64516	0.69586	0.69876	0.67813	0.66978	0.72988	0.71167	0.70062	0.69209	0.69278	0.70009	0.69745	0.68765	0.67841	0.67962	0.66588	0.69027	0.69982	0.71257	0.63229	0.68759	0.69478
		-17.696	0.74054	0.64461	0.69765	0.68609	0.6607	0.70354	0.68969	0.6782	0.65558	0.67497	0.70697	0.67458	0.722	0.6846	0.6849	0.71713	0.68438	0.71505	0.70319	0.68724	0.68052	0.66147	0.67188	0.71432	0.69344	0.69346	0.69009	0.69421	0.69791	0.68996	0.7152	0.69586	0.63732	0.69525	0.68479	0.71459	0.67372	0.70877	0.67578	0.67761	0.69054	0.66318	0.68334	0.66659	0.68846	0.67954	0.70761
		-17.567	0.6901	0.71339	0.64387	0.66379	0.64908	0.72445	0.69233	0.69267	0.67419	0.6593	0.73316	0.71283	0.67177	0.69407	0.69081	0.71623	0.71937	0.66543	0.71752	0.68789	0.69083	0.72608	0.6867	0.73231	0.74342	0.67766	0.69625	0.73799	0.69468	0.69413	0.73186	0.67604	0.66842	0.70343	0.68921	0.69259	0.6628	0.7	0.7247	0.69048	0.7001	0.68023	0.69429	0.68702	0.70561	0.7118	0.65958
		-17.439	0.68838	0.6952	0.66946	0.67138	0.67991	0.65223	0.67425	0.71936	0.69511	0.69403	0.67465	0.70206	0.70277	0.72376	0.67121	0.68582	0.68351	0.70353	0.67119	0.69468	0.66535	0.71569	0.6828	0.67759	0.68465	0.68522	0.68186	0.71832	0.65624	0.64335	0.66962	0.68672	0.67758	0.66682	0.74897	0.6988	0.67344	0.68435	0.70122	0.68562	0.6697	0.72137	0.69926	0.70883	0.6768	0.66868	0.63911
		-17.311	0.68988	0.67045	0.69381	0.66366	0.7071	0.69196	0.69308	0.66623	0.67925	0.66401	0.72161	0.69003	0.6783	0.67057	0.69175	0.69089	0.69227	0.69386	0.67472	0.71966	0.67586	0.705	0.66538	0.64987	0.65273	0.69842	0.69419	0.70186	0.68251	0.70715	0.71699	0.68185	0.67209	0.6777	0.69204	0.68446	0.67419	0.73325	0.70923	0.68184	0.68471	0.69474	0.68189	0.69145	0.69811	0.67946	0.66189
		-17.183	0.7059	0.72941	0.6572	0.69197	0.67993	0.68724	0.68661	0.69092	0.72567	0.72651	0.69027	0.67806	0.71468	0.68498	0.70534	0.68138	0.68452	0.66667	0.68831	0.67248	0.7116	0.66825	0.66739	0.73311	0.67817	0.71781	0.69976	0.67977	0.65743	0.65889	0.6776	0.67518	0.71457	0.68896	0.66395	0.67383	0.69065	0.69373	0.69975	0.66942	0.6904	0.66449	0.70591	0.69412	0.7019	0.68313	0.69031
		-17.056	0.69631	0.65308	0.66641	0.70512	0.64715	0.73862	0.70868	0.68181	0.70178	0.69668	0.67815	0.63009	0.6983	0.65495	0.67469	0.69557	0.67566	0.71246	0.68167	0.67976	0.69581	0.65388	0.68544	0.70501	0.69421	0.65422	0.67516	0.68345	0.69993	0.65117	0.69307	0.67699	0.70219	0.69399	0.6948	0.73536	0.68344	0.72168	0.68854	0.69004	0.68639	0.69824	0.69947	0.69964	0.69757	0.69295	0.70829
		-16.928	0.73611	0.66056	0.68266	0.70468	0.6872	0.69239	0.68546	0.71335	0.67749	0.69362	0.65741	0.68786	0.69187	0.7032	0.70501	0.67663	0.68067	0.68269	0.71085	0.67915	0.67679	0.65613	0.67798	0.69302	0.70276	0.68621	0.70053	0.67793	0.7095	0.68286	0.69483	0.72781	0.70455	0.68278	0.67156	0.66801	0.69007	0.72133	0.70308	0.66349	0.69753	0.66215	0.70608	0.73049	0.70081	0.73211	0.6597
		-16.8	0.6571	0.71131	0.66257	0.69549	0.70198	0.67156	0.71329	0.70107	0.68318	0.70997	0.70588	0.70596	0.68354	0.70798	0.70035	0.68038	0.70303	0.6894	0.68233	0.69072	0.67721	0.68906	0.6665	0.73397	0.66844	0.70255	0.68812	0.6762	0.6761	0.69881	0.67523	0.70752	0.67524	0.69251	0.64184	0.71207	0.66588	0.72879	0.70611	0.67782	0.69738	0.66659	0.70479	0.66895	0.67327	0.71364	0.71718
		-16.673	0.69194	0.68263	0.72899	0.66439	0.6588	0.6978	0.69383	0.67277	0.68312	0.67247	0.71211	0.68672	0.67681	0.69376	0.6938	0.7199	0.69204	0.71987	0.68973	0.66817	0.66827	0.67678	0.70229	0.68306	0.6859	0.68329	0.72552	0.68135	0.70029	0.6683	0.70514	0.68194	0.6836	0.67356	0.69442	0.69347	0.67512	0.72161	0.70896	0.68636	0.73212	0.67214	0.67154	0.69261	0.68894	0.70161	0.69708
		-16.545	0.66149	0.66875	0.71074	0.70113	0.70518	0.65729	0.68885	0.66266	0.69119	0.6665	0.68966	0.68027	0.71029	0.69964	0.68054	0.67976	0.62801	0.71886	0.66642	0.68575	0.7252	0.67844	0.70618	0.72005	0.70822	0.64443	0.67971	0.71907	0.69286	0.6883	0.69684	0.70402	0.69102	0.69288	0.71738	0.69011	0.69163	0.68059	0.6922	0.6872	0.69491	0.68133	0.68361	0.68077	0.73185	0.68008	0.66763
		-16.418	0.68896	0.68571	0.69197	0.6946	0.67065	0.68781	0.70557	0.68114	0.64225	0.6636	0.74389	0.72067	0.67731	0.7202	0.65105	0.68457	0.64385	0.69617	0.64686	0.68648	0.7192	0.7067	0.72222	0.6758	0.69472	0.70771	0.71765	0.75184	0.69017	0.7027	0.69739	0.67182	0.7239	0.67787	0.69457	0.66355	0.70153	0.70286	0.68177	0.68767	0.70465	0.67297	0.69281	0.6826	0.66681	0.72089	0.69936
		-16.291	0.69359	0.69471	0.6749	0.69717	0.66658	0.68543	0.70432	0.67394	0.73501	0.67859	0.67252	0.68873	0.71633	0.69622	0.71595	0.65918	0.67201	0.67071	0.67656	0.66811	0.68137	0.7047	0.66434	0.69464	0.70256	0.66455	0.68113	0.72434	0.6512	0.653	0.70148	0.68618	0.68459	0.70436	0.6938	0.67344	0.67902	0.67992	0.6854	0.67456	0.7056	0.68927	0.71135	0.71028	0.67347	0.70321	0.6695
		-16.164	0.68858	0.6943	0.65368	0.67422	0.69637	0.69281	0.69913	0.73805	0.64507	0.68773	0.67406	0.6464	0.69214	0.68842	0.65828	0.68646	0.6868	0.70775	0.68083	0.72661	0.66887	0.68185	0.65403	0.69125	0.67468	0.68942	0.67	0.69294	0.69338	0.65924	0.68012	0.68152	0.68632	0.69207	0.72713	0.69674	0.67806	0.72979	0.6839	0.66628	0.69154	0.69394	0.67721	0.69697	0.68964	0.7285	0.67152
		-16.037	0.67569	0.72588	0.68788	0.70618	0.73013	0.65546	0.72904	0.68327	0.68566	0.6639	0.73755	0.67801	0.6824	0.68849	0.69085	0.6892	0.67643	0.69011	0.63366	0.67618	0.71091	0.68156	0.70965	0.68592	0.66071	0.72357	0.69151	0.69281	0.68818	0.67483	0.67979	0.68365	0.71583	0.70184	0.70408	0.72349	0.67762	0.69905	0.69871	0.7207	0.67408	0.66428	0.71149	0.70439	0.67864	0.66866	0.68815
		-15.909	0.72615	0.68493	0.7339	0.72314	0.67371	0.73182	0.71429	0.70838	0.65116	0.67358	0.71152	0.67282	0.70166	0.72856	0.66989	0.66516	0.70144	0.70191	0.71717	0.70449	0.71202	0.70537	0.72652	0.67467	0.71642	0.70874	0.6708	0.7251	0.69067	0.69946	0.68588	0.67684	0.69979	0.67853	0.68736	0.67869	0.66353	0.71121	0.67314	0.67489	0.67753	0.69634	0.6549	0.68021	0.67499	0.68945	0.70847
		-15.783	0.69108	0.70011	0.68896	0.67703	0.69338	0.70602	0.7101	0.66743	0.69757	0.69162	0.6954	0.6996	0.65177	0.66326	0.70535	0.68203	0.68615	0.72787	0.67201	0.71297	0.68577	0.66856	0.70706	0.64148	0.69819	0.6794	0.71155	0.65847	0.65738	0.70147	0.65899	0.69388	0.66787	0.71475	0.67256	0.65247	0.65848	0.70088	0.67271	0.7185	0.68492	0.70482	0.6737	0.66164	0.68552	0.72003	0.70693
		-15.656	0.69314	0.6844	0.6865	0.66241	0.68044	0.68491	0.67887	0.70295	0.71215	0.68159	0.66496	0.70265	0.68515	0.70015	0.67318	0.70455	0.73162	0.66635	0.68573	0.70934	0.68239	0.7099	0.6798	0.6832	0.6917	0.69317	0.70112	0.67847	0.69249	0.71384	0.67303	0.67609	0.68397	0.68116	0.69711	0.6992	0.6819	0.70537	0.71461	0.71229	0.65471	0.6726	0.70009	0.67134	0.6998	0.69774	0.72007
		-15.529	0.6652	0.6392	0.73586	0.67219	0.6576	0.69348	0.69933	0.66885	0.68528	0.67794	0.6656	0.7079	0.66536	0.7108	0.66407	0.67595	0.71752	0.68219	0.7097	0.66707	0.7137	0.68149	0.70515	0.68518	0.70457	0.71351	0.70849	0.68882	0.72297	0.70053	0.69949	0.68879	0.68911	0.72446	0.6626	0.71372	0.71399	0.65187	0.7261	0.6899	0.68989	0.67896	0.69932	0.66894	0.70532	0.67589	0.68679
		-15.402	0.67594	0.72106	0.66159	0.656	0.6768	0.67343	0.68327	0.68617	0.66127	0.70807	0.66148	0.68896	0.66909	0.67293	0.70799	0.67213	0.66452	0.66258	0.69565	0.69033	0.66857	0.67491	0.66439	0.67131	0.6681	0.7108	0.68383	0.67782	0.71795	0.7078	0.6658	0.69119	0.68065	0.68626	0.63449	0.69515	0.68813	0.69423	0.69967	0.67287	0.72646	0.69526	0.66844	0.68871	0.68373	0.68504	0.73107
		-15.276	0.66228	0.69098	0.72158	0.68151	0.69406	0.6978	0.68227	0.69689	0.6929	0.69205	0.6685	0.69609	0.72338	0.71127	0.7001	0.63847	0.70251	0.68642	0.68302	0.69605	0.74907	0.70767	0.72079	0.67475	0.68448	0.68037	0.64895	0.68996	0.70222	0.68001	0.7	0.6918	0.68576	0.70328	0.68901	0.7112	0.72844	0.69083	0.68935	0.70021	0.67894	0.71442	0.69936	0.6817	0.68451	0.66558	0.73536
		-15.149	0.70651	0.67577	0.68448	0.6865	0.72352	0.69831	0.69172	0.71728	0.69903	0.7	0.70845	0.6907	0.64111	0.69521	0.69726	0.66205	0.68932	0.71388	0.72185	0.67144	0.68496	0.64575	0.71245	0.69062	0.71188	0.68427	0.67214	0.6948	0.6902	0.6836	0.70348	0.68987	0.68262	0.70058	0.68235	0.69418	0.67672	0.68786	0.7114	0.69275	0.70882	0.67769	0.69387	0.71888	0.7123	0.73433	0.70349
		-15.023	0.68891	0.71349	0.68471	0.6766	0.69619	0.69011	0.6725	0.67887	0.71118	0.69578	0.71541	0.68017	0.69694	0.70531	0.67732	0.68486	0.71692	0.66908	0.68669	0.6907	0.69317	0.67553	0.70759	0.68591	0.67733	0.6949	0.67305	0.65481	0.71456	0.70555	0.66548	0.70942	0.67934	0.67997	0.6913	0.68927	0.67918	0.69077	0.68783	0.6945	0.68315	0.72572	0.69167	0.68494	0.67874	0.67026	0.70285
		-14.896	0.6106	0.69922	0.66046	0.69557	0.66574	0.69641	0.68753	0.71224	0.68213	0.70043	0.68445	0.69679	0.67833	0.68719	0.67744	0.66377	0.68448	0.71314	0.68435	0.72723	0.7226	0.70102	0.68845	0.6602	0.71492	0.70326	0.67359	0.75684	0.69147	0.72335	0.66364	0.70156	0.69547	0.69171	0.68988	0.70789	0.71588	0.71623	0.6822	0.69347	0.71469	0.69179	0.69045	0.69402	0.67541	0.69598	0.67942
		-14.77	0.69117	0.68563	0.65605	0.69365	0.69712	0.69126	0.67267	0.68838	0.69814	0.71284	0.69095	0.69472	0.72581	0.69339	0.72112	0.68347	0.66136	0.74025	0.67707	0.6985	0.68994	0.68791	0.70759	0.68082	0.66207	0.70168	0.6994	0.66352	0.67171	0.66295	0.70127	0.72048	0.73302	0.68477	0.7066	0.66809	0.72947	0.69712	0.68343	0.68649	0.69446	0.71042	0.68666	0.70864	0.69335	0.67991	0.6967
		-14.644	0.66071	0.72452	0.67923	0.73382	0.71039	0.67259	0.68804	0.70242	0.71313	0.69866	0.71336	0.64135	0.68161	0.71937	0.70002	0.68397	0.69372	0.66016	0.66771	0.7195	0.6684	0.71475	0.73011	0.72087	0.69099	0.69954	0.70453	0.68937	0.67765	0.71628	0.67397	0.69042	0.73237	0.68435	0.67152	0.67302	0.70059	0.68734	0.66887	0.70767	0.70105	0.71511	0.70513	0.67785	0.69545	0.66659	0.66786
		-14.517	0.69854	0.69605	0.69361	0.64129	0.69552	0.68079	0.68866	0.68114	0.71242	0.69546	0.69168	0.7313	0.68964	0.68551	0.70986	0.69146	0.72172	0.71755	0.69956	0.68432	0.68881	0.66388	0.72979	0.71132	0.70304	0.65365	0.7017	0.6846	0.65028	0.69288	0.68555	0.70254	0.70918	0.70173	0.70422	0.69416	0.70701	0.69179	0.68857	0.68425	0.69297	0.71904	0.71442	0.68248	0.6677	0.68849	0.68382
		-14.391	0.66015	0.71511	0.68172	0.68264	0.67639	0.687	0.71228	0.70219	0.71046	0.67387	0.71385	0.70518	0.69765	0.72876	0.69838	0.70963	0.68408	0.67288	0.71315	0.70103	0.69819	0.69797	0.69212	0.68774	0.7022	0.66786	0.70806	0.69952	0.68596	0.68484	0.66882	0.70062	0.72887	0.68016	0.70901	0.68392	0.70713	0.70949	0.71144	0.66566	0.70641	0.69807	0.67713	0.66282	0.71037	0.69056	0.67864
		-14.265	0.68605	0.71838	0.67752	0.67442	0.71585	0.69457	0.70051	0.72347	0.70909	0.70829	0.70448	0.68413	0.67306	0.68975	0.7059	0.69252	0.69597	0.71706	0.68058	0.7226	0.68397	0.70834	0.66868	0.67906	0.73343	0.69349	0.65343	0.6814	0.70113	0.6959	0.68407	0.70662	0.70812	0.69178	0.6566	0.67285	0.64842	0.65596	0.69306	0.71106	0.70566	0.66795	0.68387	0.73735	0.71853	0.68177	0.67918
		-14.139	0.71563	0.68776	0.71693	0.7029	0.70529	0.66721	0.70572	0.69087	0.70005	0.71101	0.7026	0.72364	0.72767	0.6843	0.68922	0.6905	0.69492	0.68041	0.68897	0.71605	0.67388	0.71244	0.69442	0.7177	0.70017	0.69391	0.68914	0.67996	0.68671	0.70795	0.68064	0.73088	0.68732	0.68897	0.66746	0.68153	0.69955	0.66862	0.71438	0.68846	0.70948	0.70656	0.66118	0.67793	0.69025	0.67506	0.66652
		-14.013	0.66806	0.71838	0.70786	0.71504	0.70534	0.7303	0.72086	0.70042	0.72402	0.68885	0.71216	0.70817	0.70312	0.70118	0.69336	0.68478	0.7004	0.63769	0.67325	0.67496	0.65816	0.66438	0.70496	0.68863	0.74778	0.69609	0.65503	0.69295	0.6956	0.64367	0.70236	0.64979	0.67743	0.6696	0.6701	0.71773	0.70274	0.70499	0.72523	0.6669	0.691	0.68962	0.68741	0.69895	0.69561	0.68626	0.69186
		-13.887	0.69421	0.67648	0.64504	0.65395	0.70568	0.70427	0.71978	0.68294	0.69467	0.73556	0.67006	0.70333	0.71484	0.68242	0.68108	0.70092	0.70796	0.70296	0.65892	0.68098	0.69784	0.66772	0.72275	0.66947	0.69922	0.70329	0.74066	0.7051	0.68855	0.70264	0.7128	0.69949	0.67988	0.67244	0.71035	0.6901	0.70461	0.66081	0.70954	0.66326	0.69138	0.67259	0.68841	0.72307	0.70418	0.72277	0.67521
		-13.762	0.69319	0.74298	0.69216	0.71009	0.67784	0.68842	0.68882	0.67721	0.68934	0.70908	0.66499	0.71834	0.67057	0.65636	0.71375	0.68888	0.66372	0.70948	0.69316	0.68745	0.67711	0.69849	0.72563	0.65882	0.7267	0.69031	0.70608	0.711	0.67207	0.72349	0.67138	0.69528	0.70965	0.67808	0.67258	0.70567	0.68352	0.68266	0.71102	0.6816	0.71256	0.69118	0.65893	0.68049	0.68726	0.69515	0.70356
		-13.636	0.68948	0.69566	0.6649	0.65756	0.69552	0.67761	0.68484	0.72622	0.68247	0.71088	0.67678	0.71418	0.70827	0.68029	0.67623	0.70691	0.67379	0.74962	0.69235	0.70875	0.70131	0.70289	0.71142	0.72073	0.67583	0.69107	0.72321	0.70505	0.73977	0.69146	0.72596	0.70475	0.67228	0.66045	0.68169	0.70184	0.6942	0.71203	0.73418	0.71781	0.65488	0.71124	0.70324	0.70648	0.65582	0.68743	0.7312
		-13.51	0.70455	0.70134	0.66148	0.71159	0.71572	0.65426	0.73679	0.69505	0.72455	0.74188	0.73283	0.72179	0.70036	0.68485	0.68413	0.69327	0.68226	0.67485	0.70867	0.68756	0.72305	0.69732	0.66027	0.68142	0.6371	0.68226	0.69408	0.67044	0.71795	0.69269	0.6877	0.66901	0.68277	0.7151	0.65654	0.67444	0.66755	0.69716	0.68701	0.68754	0.67612	0.69785	0.69026	0.66272	0.77451	0.68781	0.6905
		-13.385	0.75536	0.68871	0.67026	0.70325	0.68336	0.7147	0.7054	0.71772	0.70207	0.69504	0.70878	0.68817	0.69209	0.69193	0.66565	0.694	0.67793	0.69017	0.6972	0.67391	0.71421	0.72766	0.68329	0.67169	0.69171	0.6983	0.6645	0.68945	0.73235	0.69308	0.69436	0.74708	0.68976	0.6859	0.71547	0.69173	0.69151	0.69264	0.68702	0.69873	0.70539	0.67491	0.70962	0.68048	0.6782	0.68913	0.71677
		-13.259	0.69142	0.74379	0.691	0.69058	0.68108	0.69431	0.6888	0.67672	0.7001	0.69025	0.70185	0.71752	0.71171	0.71621	0.73693	0.70495	0.69712	0.69292	0.69576	0.67191	0.6673	0.67963	0.64612	0.66763	0.70598	0.68332	0.64238	0.6514	0.72797	0.69767	0.69712	0.70551	0.70581	0.70963	0.71705	0.68834	0.72486	0.6973	0.69213	0.67459	0.69559	0.71812	0.68326	0.65954	0.73675	0.66702	0.70563
		-13.134	0.69343	0.72151	0.69787	0.72638	0.65389	0.67417	0.71364	0.6987	0.66507	0.70272	0.72301	0.71553	0.66275	0.73242	0.69599	0.67228	0.69527	0.70511	0.68975	0.70013	0.72536	0.70827	0.69214	0.68465	0.71282	0.70941	0.71651	0.69141	0.70037	0.71401	0.69471	0.7026	0.69705	0.68906	0.70784	0.68213	0.65869	0.72676	0.70417	0.6864	0.68257	0.7004	0.70371	0.72461	0.66827	0.706	0.69782
		-13.008	0.69342	0.71333	0.67153	0.69797	0.7021	0.64458	0.68393	0.67906	0.71753	0.66457	0.72969	0.64429	0.68517	0.70928	0.71483	0.69311	0.66953	0.65973	0.69235	0.72273	0.67582	0.67846	0.68305	0.72605	0.70382	0.63991	0.70528	0.68902	0.68066	0.729	0.72172	0.73454	0.699	0.70929	0.72435	0.66519	0.70457	0.70242	0.71432	0.69685	0.69181	0.66334	0.70877	0.71395	0.70469	0.69473	0.68899
		-12.883	0.70074	0.71787	0.69458	0.70692	0.6702	0.71783	0.69474	0.71069	0.65318	0.69192	0.67638	0.67893	0.71414	0.71407	0.70642	0.71189	0.65081	0.69859	0.70276	0.73501	0.66555	0.69259	0.69726	0.68277	0.68233	0.67589	0.68072	0.68249	0.7134	0.66944	0.66752	0.67715	0.6881	0.68112	0.71907	0.74526	0.66229	0.66584	0.688	0.71969	0.70855	0.68067	0.6981	0.72102	0.68946	0.69956	0.68484
		-12.758	0.67382	0.69659	0.68535	0.71893	0.64551	0.70066	0.71763	0.71376	0.70372	0.67073	0.68439	0.70717	0.71498	0.69515	0.67134	0.68758	0.70803	0.65609	0.70734	0.68923	0.70486	0.70533	0.68303	0.74533	0.71163	0.67721	0.69008	0.70861	0.70986	0.65622	0.71231	0.70467	0.6705	0.67165	0.67991	0.68532	0.71716	0.7045	0.64964	0.6859	0.71409	0.69069	0.67377	0.66843	0.72642	0.66868	0.66244
		-12.633	0.66157	0.70573	0.69398	0.68509	0.68902	0.71329	0.70646	0.67087	0.72003	0.68239	0.73067	0.70361	0.73961	0.70622	0.71754	0.66334	0.67021	0.71577	0.72385	0.7524	0.71432	0.70916	0.7152	0.69791	0.69751	0.68603	0.68982	0.64869	0.72013	0.71056	0.72552	0.72519	0.72103	0.71053	0.71394	0.69861	0.72536	0.71204	0.69762	0.71577	0.71115	0.68699	0.67784	0.7012	0.69777	0.67813	0.67974
		-12.508	0.71854	0.70436	0.70451	0.68265	0.6883	0.71941	0.67125	0.68149	0.65718	0.71612	0.72399	0.68314	0.71209	0.68093	0.69274	0.69315	0.69116	0.71963	0.68174	0.70713	0.67831	0.68629	0.7021	0.65953	0.71282	0.67638	0.6909	0.70943	0.71088	0.68143	0.71208	0.72848	0.7077	0.69988	0.69391	0.67916	0.70741	0.67632	0.69926	0.67913	0.69475	0.68588	0.71302	0.69267	0.68369	0.71277	0.72381
		-12.383	0.70659	0.66948	0.69778	0.693	0.69499	0.70066	0.70514	0.68935	0.68381	0.72272	0.70245	0.72218	0.6941	0.72618	0.69407	0.6655	0.70444	0.70236	0.63667	0.68652	0.65604	0.65837	0.70307	0.73338	0.69134	0.68375	0.67826	0.75157	0.71654	0.71381	0.67869	0.71369	0.72719	0.69815	0.68802	0.69416	0.68463	0.67749	0.71143	0.69995	0.68642	0.69513	0.66151	0.69791	0.71928	0.65867	0.6998
		-12.258	0.68652	0.7137	0.68082	0.71635	0.69597	0.68842	0.70123	0.66844	0.70044	0.70259	0.68381	0.7065	0.69541	0.69979	0.72972	0.70683	0.68047	0.68177	0.70444	0.69216	0.68215	0.67946	0.72582	0.68038	0.70798	0.72991	0.6875	0.68064	0.68539	0.68331	0.68542	0.69591	0.71319	0.70399	0.70043	0.70131	0.70362	0.69564	0.66326	0.69692	0.71324	0.6891	0.67004	0.70823	0.69245	0.68674	0.68442
		-12.133	0.68745	0.66541	0.67197	0.70575	0.71741	0.69275	0.66551	0.67408	0.68076	0.68582	0.66179	0.69857	0.6618	0.66078	0.68978	0.68819	0.74837	0.68552	0.68151	0.71379	0.73313	0.66691	0.71889	0.69014	0.68746	0.6857	0.70188	0.69613	0.70178	0.69755	0.66498	0.72409	0.69114	0.71731	0.69055	0.6995	0.68862	0.67224	0.68783	0.72954	0.71192	0.70648	0.7002	0.66091	0.68222	0.71284	0.70818
		-12.008	0.67065	0.674	0.67595	0.70226	0.71703	0.69411	0.67546	0.66131	0.69324	0.70797	0.64547	0.68882	0.68403	0.69722	0.71388	0.71112	0.70669	0.70198	0.66868	0.64171	0.65728	0.73034	0.66475	0.72865	0.70841	0.68648	0.73302	0.67124	0.68946	0.70731	0.65681	0.71047	0.71526	0.67861	0.69438	0.69634	0.68055	0.68894	0.69696	0.68498	0.70754	0.72135	0.67617	0.69731	0.69952	0.71087	0.68632
		-11.883	0.6819	0.69163	0.69287	0.70794	0.70308	0.71429	0.71235	0.68179	0.68913	0.69143	0.69322	0.7575	0.69388	0.70256	0.74102	0.67965	0.71305	0.73771	0.72069	0.67649	0.67192	0.72098	0.69902	0.67877	0.66318	0.72747	0.67148	0.68339	0.7087	0.68776	0.68358	0.69792	0.74133	0.65744	0.67737	0.70087	0.65573	0.72372	0.70737	0.68523	0.70634	0.71004	0.69129	0.71425	0.67974	0.67838	0.693
		-11.758	0.76335	0.67095	0.67179	0.70701	0.6737	0.67258	0.69965	0.7305	0.69079	0.66642	0.66825	0.73958	0.7104	0.68037	0.68679	0.70519	0.70728	0.71542	0.69546	0.69345	0.72021	0.67162	0.71429	0.71204	0.71224	0.68153	0.7285	0.72261	0.67043	0.6849	0.70469	0.65709	0.66152	0.6594	0.71677	0.70043	0.68258	0.69415	0.68597	0.66107	0.68345	0.71708	0.69009	0.74523	0.71385	0.72443	0.69529
		-11.633	0.68687	0.70151	0.71569	0.67849	0.70762	0.71784	0.72716	0.69429	0.7124	0.69296	0.70209	0.67766	0.66	0.68557	0.70456	0.6873	0.65004	0.70936	0.70659	0.71951	0.69993	0.73517	0.69575	0.72484	0.72364	0.68333	0.72775	0.69	0.72912	0.70082	0.7127	0.71368	0.70565	0.69441	0.70815	0.71252	0.68695	0.69746	0.72067	0.68185	0.68497	0.69142	0.68284	0.70109	0.66979	0.70717	0.68983
		-11.509	0.71726	0.69187	0.72057	0.71781	0.6854	0.72394	0.69714	0.69909	0.69046	0.70268	0.70726	0.68736	0.65407	0.7062	0.69927	0.6854	0.71784	0.706	0.73939	0.72368	0.68904	0.69859	0.68507	0.70232	0.6683	0.71826	0.6488	0.6693	0.70788	0.69404	0.69301	0.74155	0.67642	0.72452	0.71678	0.69384	0.70314	0.73577	0.67717	0.70584	0.67659	0.73236	0.69453	0.69473	0.67139	0.70349	0.69167
		-11.384	0.68908	0.71175	0.71919	0.6475	0.70781	0.65268	0.72202	0.70162	0.68583	0.68149	0.68061	0.71235	0.72876	0.68342	0.68314	0.73218	0.67942	0.68577	0.73312	0.71514	0.66216	0.71301	0.68881	0.68543	0.66772	0.69926	0.67659	0.70031	0.66297	0.67378	0.6559	0.72305	0.69021	0.70361	0.71716	0.71913	0.71733	0.688	0.72876	0.7261	0.68637	0.66606	0.71259	0.71051	0.67873	0.66895	0.69624
		-11.26	0.71125	0.67694	0.71057	0.70979	0.71133	0.70733	0.68706	0.71559	0.73892	0.67081	0.66734	0.70582	0.71318	0.67951	0.68933	0.68594	0.70051	0.68246	0.66985	0.70418	0.70093	0.70277	0.70882	0.67409	0.74729	0.71396	0.68406	0.69879	0.70277	0.67932	0.69591	0.68622	0.67297	0.66521	0.73342	0.68616	0.73329	0.67366	0.70427	0.69694	0.66939	0.66823	0.70369	0.6797	0.69488	0.69366	0.70026
		-11.135	0.70514	0.71789	0.66658	0.69398	0.69731	0.69786	0.69061	0.7012	0.69102	0.68045	0.65649	0.68787	0.68318	0.75071	0.70479	0.69493	0.70396	0.691	0.72197	0.68485	0.72558	0.67893	0.67792	0.68364	0.66811	0.6913	0.72876	0.68082	0.67892	0.69518	0.68009	0.71263	0.66238	0.68536	0.70833	0.7129	0.67628	0.66924	0.6701	0.67737	0.71693	0.6928	0.71021	0.722	0.69636	0.69532	0.70766
		-11.011	0.69292	0.67159	0.69402	0.72614	0.68644	0.67244	0.72047	0.66938	0.73501	0.6964	0.71466	0.68123	0.71059	0.6823	0.72231	0.70921	0.68064	0.70931	0.70175	0.70025	0.69812	0.70933	0.69235	0.67475	0.69169	0.69148	0.70185	0.71104	0.68192	0.70351	0.68993	0.67727	0.71482	0.68842	0.70872	0.73081	0.71281	0.68599	0.71542	0.71977	0.69372	0.68008	0.711	0.66568	0.71096	0.68109	0.71461
		-10.886	0.7472	0.72605	0.7239	0.69635	0.69271	0.72513	0.69139	0.6758	0.69926	0.68455	0.71503	0.72239	0.70442	0.70406	0.68156	0.69927	0.70876	0.69615	0.70971	0.72704	0.67389	0.72515	0.68371	0.72201	0.67917	0.72111	0.71911	0.70121	0.7009	0.72628	0.68119	0.728	0.68659	0.66627	0.71119	0.66636	0.69854	0.69479	0.69204	0.71326	0.69758	0.66786	0.70414	0.67562	0.70997	0.71486	0.70828
		-10.762	0.71356	0.68598	0.63004	0.68651	0.66567	0.71464	0.70743	0.72351	0.68393	0.68863	0.69917	0.69072	0.68986	0.70759	0.70414	0.68457	0.71407	0.71766	0.72136	0.69156	0.71943	0.68993	0.69938	0.69543	0.67236	0.73732	0.71235	0.71155	0.71732	0.7226	0.66651	0.68672	0.69569	0.6567	0.69755	0.7174	0.68083	0.68533	0.7138	0.68876	0.71758	0.67367	0.68107	0.69974	0.72663	0.70304	0.7036
		-10.638	0.66775	0.69301	0.71733	0.68873	0.7491	0.70506	0.70205	0.672	0.69851	0.67406	0.68437	0.70829	0.73366	0.71545	0.68685	0.70318	0.70551	0.67238	0.6635	0.65881	0.71192	0.70812	0.72233	0.72973	0.69141	0.67792	0.70418	0.70598	0.70219	0.7194	0.69322	0.70947	0.72678	0.71074	0.69528	0.68473	0.68097	0.73344	0.7036	0.71276	0.66318	0.72058	0.7146	0.69796	0.68847	0.68195	0.70813
		-10.513	0.66888	0.72926	0.66987	0.69303	0.65287	0.69924	0.71342	0.70023	0.74574	0.69331	0.71223	0.73039	0.7047	0.68555	0.67401	0.70514	0.72182	0.6993	0.74536	0.67189	0.71242	0.68817	0.70707	0.70987	0.6938	0.69125	0.70143	0.74291	0.65939	0.69751	0.71002	0.72899	0.68537	0.72358	0.72158	0.72636	0.72764	0.71642	0.65022	0.71371	0.70639	0.67599	0.7005	0.71212	0.70172	0.71094	0.70404
		-10.389	0.66139	0.69549	0.70647	0.69468	0.67621	0.69984	0.66546	0.67756	0.71616	0.71752	0.72767	0.70852	0.67582	0.70276	0.70073	0.70054	0.67535	0.6852	0.67634	0.71706	0.72185	0.70249	0.68272	0.70918	0.71326	0.71207	0.68424	0.69391	0.71667	0.74515	0.67929	0.71131	0.67454	0.68147	0.69569	0.67265	0.67619	0.66932	0.69057	0.73242	0.71246	0.69467	0.6854	0.67123	0.70543	0.69764	0.75522
		-10.265	0.74475	0.67297	0.6771	0.70243	0.70514	0.73264	0.71207	0.70134	0.67956	0.68905	0.6999	0.68361	0.74136	0.73392	0.72313	0.67662	0.6617	0.66337	0.66468	0.66929	0.71191	0.70522	0.70208	0.71777	0.68323	0.69731	0.70225	0.72382	0.70881	0.67255	0.69742	0.70123	0.69055	0.70847	0.69536	0.7183	0.73464	0.68301	0.69865	0.71366	0.69273	0.69514	0.70611	0.69561	0.71499	0.68218	0.70549
		-10.141	0.67444	0.70429	0.70789	0.72126	0.73496	0.65974	0.68854	0.68001	0.72094	0.66262	0.6881	0.69584	0.71779	0.7021	0.71828	0.67959	0.67955	0.66626	0.70688	0.69064	0.69018	0.69698	0.69784	0.69568	0.7082	0.6974	0.70332	0.6928	0.73006	0.72522	0.69248	0.71429	0.69383	0.67082	0.70962	0.63441	0.69816	0.681	0.69737	0.68726	0.71358	0.69742	0.67601	0.69501	0.69651	0.70106	0.68522
		-10.017	0.73622	0.73803	0.67187	0.69314	0.66692	0.67475	0.67489	0.72339	0.73749	0.7223	0.73456	0.70408	0.69933	0.69411	0.70591	0.68502	0.67452	0.66831	0.71527	0.66814	0.68463	0.69995	0.68566	0.70157	0.69626	0.69098	0.65808	0.72749	0.68957	0.68976	0.67681	0.72408	0.72199	0.71369	0.6547	0.70401	0.68883	0.71033	0.74264	0.64966	0.70528	0.71307	0.70747	0.68804	0.65414	0.69539	0.68126
		-9.893	0.676	0.68573	0.68639	0.70387	0.67424	0.67744	0.70755	0.72829	0.69146	0.71235	0.71556	0.69608	0.68233	0.68518	0.71984	0.73519	0.71397	0.67361	0.71876	0.69093	0.69473	0.67862	0.70627	0.68811	0.63119	0.67149	0.66723	0.67059	0.71653	0.69886	0.70398	0.6599	0.682	0.72222	0.66705	0.62645	0.67572	0.7261	0.69637	0.73095	0.69738	0.71495	0.68391	0.68293	0.69642	0.70822	0.72802
		-9.7691	0.68992	0.70754	0.67839	0.68861	0.7168	0.71521	0.69808	0.73326	0.70439	0.66018	0.70337	0.70088	0.72264	0.67911	0.74212	0.66849	0.70837	0.70184	0.68221	0.70193	0.6673	0.69592	0.69736	0.71839	0.72811	0.69423	0.73052	0.69862	0.69539	0.71932	0.67781	0.69934	0.70409	0.72957	0.6888	0.67679	0.70732	0.72441	0.70325	0.72331	0.72041	0.71995	0.73877	0.70453	0.66129	0.69694	0.67299
		-9.6452	0.68776	0.69358	0.68617	0.65829	0.70488	0.73759	0.69033	0.69419	0.70622	0.71184	0.6665	0.68048	0.70698	0.70205	0.70071	0.68333	0.72781	0.70362	0.69316	0.73355	0.69131	0.67976	0.64303	0.69712	0.70077	0.69688	0.69451	0.69715	0.70554	0.7042	0.67621	0.68942	0.72912	0.68909	0.71822	0.67542	0.68253	0.69626	0.70708	0.71849	0.67914	0.70324	0.71299	0.66836	0.71579	0.69306	0.69687
		-9.5213	0.69805	0.69937	0.73519	0.67365	0.69284	0.70226	0.70984	0.70186	0.66608	0.65559	0.70231	0.68699	0.68747	0.68845	0.6909	0.72924	0.68254	0.70199	0.70064	0.71975	0.70361	0.67035	0.66795	0.68719	0.72974	0.67177	0.7197	0.67765	0.71106	0.67561	0.67654	0.689	0.70954	0.6918	0.76567	0.71948	0.73445	0.67572	0.70442	0.67737	0.68192	0.70249	0.70764	0.70133	0.7233	0.69485	0.68556
		-9.3975	0.69531	0.66276	0.67252	0.65763	0.72527	0.68166	0.70998	0.70386	0.72796	0.66152	0.69455	0.71597	0.71856	0.72568	0.71323	0.66975	0.73046	0.7027	0.72015	0.70075	0.70674	0.71557	0.69815	0.69615	0.70302	0.761	0.69904	0.70553	0.68006	0.71086	0.67612	0.68161	0.70913	0.70592	0.69621	0.70706	0.69669	0.73472	0.71807	0.70524	0.67293	0.67571	0.72767	0.70718	0.72906	0.69453	0.68689
		-9.2738	0.69938	0.72577	0.69957	0.70766	0.71653	0.71269	0.70254	0.70442	0.68329	0.68825	0.66947	0.71698	0.67142	0.73266	0.72736	0.70395	0.73168	0.68538	0.69573	0.68248	0.70461	0.68152	0.69066	0.75155	0.71653	0.6662	0.72242	0.67468	0.68663	0.66763	0.73416	0.76051	0.70441	0.66815	0.71368	0.67308	0.70241	0.73137	0.68707	0.7503	0.69655	0.71912	0.70475	0.72723	0.70361	0.71482	0.70313
		-9.1501	0.66546	0.72213	0.71447	0.71102	0.72671	0.7343	0.69883	0.70394	0.72076	0.75627	0.71351	0.67221	0.70502	0.636	0.71502	0.70253	0.76236	0.71432	0.69782	0.71268	0.70198	0.68817	0.69578	0.69126	0.6732	0.71949	0.65175	0.73003	0.70283	0.68814	0.687	0.6611	0.71083	0.68525	0.70574	0.71008	0.70375	0.71932	0.69153	0.69554	0.73924	0.69383	0.70999	0.6938	0.69071	0.68609	0.68461
		-9.0264	0.66767	0.69163	0.6957	0.67298	0.74134	0.71372	0.69269	0.71195	0.70869	0.66667	0.68416	0.67862	0.69066	0.696	0.69063	0.70511	0.66147	0.6909	0.72399	0.70255	0.71628	0.68006	0.66967	0.69685	0.70384	0.69642	0.69204	0.68446	0.70687	0.6581	0.6951	0.73357	0.71005	0.68613	0.67519	0.71664	0.69069	0.69514	0.71554	0.70224	0.70388	0.71815	0.70638	0.69308	0.70545	0.68776	0.68042
		-8.9027	0.71825	0.68234	0.6938	0.69021	0.69987	0.75946	0.6718	0.65839	0.72154	0.72172	0.72709	0.67011	0.71291	0.71743	0.68972	0.65251	0.70883	0.68482	0.72295	0.69739	0.70029	0.70231	0.71727	0.701	0.73414	0.70827	0.68681	0.70392	0.74058	0.68076	0.72923	0.68428	0.69128	0.68288	0.75607	0.75417	0.7172	0.71011	0.69859	0.70692	0.66967	0.72665	0.67095	0.72218	0.71416	0.67306	0.70126
		-8.7792	0.72712	0.71659	0.69684	0.70921	0.66055	0.69233	0.6842	0.70067	0.72054	0.69011	0.70614	0.68899	0.66314	0.71667	0.69785	0.67486	0.71317	0.69759	0.68577	0.67653	0.73307	0.73047	0.72434	0.70027	0.72105	0.6948	0.65997	0.71062	0.69143	0.7105	0.70224	0.68979	0.69758	0.7394	0.69471	0.69559	0.69606	0.6735	0.70687	0.71149	0.69866	0.69553	0.71042	0.68563	0.6961	0.70969	0.69118
		-8.6556	0.69649	0.68276	0.64751	0.70423	0.68429	0.6846	0.69749	0.66429	0.69925	0.70512	0.67852	0.68542	0.67984	0.67817	0.74994	0.69569	0.72473	0.71359	0.71377	0.69079	0.69963	0.69501	0.70127	0.68344	0.67413	0.69425	0.70049	0.74231	0.68144	0.70138	0.69464	0.71024	0.68628	0.72333	0.70959	0.7245	0.70856	0.711	0.69686	0.72572	0.64855	0.69217	0.67237	0.68688	0.73134	0.71522	0.70343
		-8.5321	0.71323	0.71179	0.69934	0.73944	0.68266	0.68155	0.71579	0.7195	0.69174	0.70483	0.67567	0.7144	0.70407	0.6773	0.693	0.7194	0.7017	0.71672	0.72008	0.68412	0.73009	0.69407	0.67279	0.68306	0.69826	0.67373	0.72977	0.70592	0.70165	0.71614	0.70564	0.66943	0.70466	0.69625	0.75437	0.72469	0.70469	0.71842	0.69623	0.68103	0.72566	0.65563	0.66353	0.70448	0.73684	0.66447	0.68638
		-8.4086	0.73418	0.69457	0.70848	0.69346	0.7009	0.69487	0.68948	0.67198	0.72939	0.70635	0.70811	0.64909	0.70253	0.6731	0.68361	0.72492	0.69886	0.7447	0.68949	0.6794	0.68869	0.73218	0.68186	0.70843	0.70976	0.66833	0.7363	0.69121	0.73037	0.71415	0.68447	0.71191	0.69018	0.67721	0.69874	0.71909	0.67485	0.67358	0.71615	0.72106	0.66309	0.70843	0.69372	0.69695	0.71959	0.7153	0.70237
		-8.2852	0.71032	0.70468	0.68655	0.71677	0.6696	0.69848	0.678	0.72228	0.72744	0.6912	0.69925	0.73512	0.67976	0.71505	0.69277	0.67544	0.73783	0.69335	0.70411	0.69162	0.69626	0.70526	0.71767	0.68633	0.69817	0.66833	0.69141	0.68407	0.68678	0.68861	0.7098	0.67104	0.7004	0.71355	0.72723	0.67667	0.7162	0.69583	0.68812	0.7271	0.70698	0.67639	0.68936	0.69137	0.70595	0.69885	0.70731
		-8.1618	0.66574	0.72852	0.67421	0.70151	0.7127	0.74089	0.67352	0.72603	0.69712	0.71738	0.67213	0.69825	0.71255	0.72035	0.67274	0.6935	0.71472	0.6984	0.70005	0.68304	0.71399	0.73073	0.73642	0.70987	0.74897	0.66967	0.73527	0.68373	0.70973	0.69564	0.72824	0.68628	0.71915	0.71369	0.71613	0.70449	0.69468	0.71612	0.70495	0.69006	0.72186	0.7073	0.70231	0.68243	0.6672	0.69726	0.70821
		-8.0385	0.68248	0.70277	0.73522	0.7209	0.75707	0.6865	0.68834	0.67524	0.70593	0.67761	0.71983	0.68508	0.69242	0.73659	0.68315	0.70078	0.67932	0.68876	0.70863	0.71494	0.69295	0.7103	0.7102	0.7091	0.7101	0.65132	0.70968	0.71939	0.70692	0.68479	0.72128	0.7019	0.70816	0.70155	0.71041	0.7157	0.66651	0.66667	0.71558	0.72796	0.72492	0.71331	0.69499	0.70174	0.69482	0.70417	0.67686
		-7.9151	0.74107	0.68091	0.72501	0.73002	0.68059	0.69036	0.69931	0.72199	0.66942	0.69163	0.66896	0.65946	0.71024	0.72833	0.70913	0.69223	0.70441	0.72985	0.71103	0.70174	0.69055	0.66754	0.68522	0.6889	0.707	0.73209	0.68656	0.70188	0.6904	0.69362	0.709	0.72962	0.70101	0.69948	0.70804	0.712	0.70489	0.72417	0.70853	0.69846	0.72352	0.6907	0.69489	0.70684	0.68828	0.69273	0.71061
		-7.7919	0.71234	0.71785	0.69795	0.73368	0.72798	0.71831	0.70162	0.68434	0.70584	0.70761	0.69516	0.69631	0.68517	0.7525	0.69886	0.67189	0.72	0.71914	0.69767	0.69348	0.68714	0.68415	0.70316	0.71318	0.68601	0.70484	0.69256	0.70798	0.70617	0.67862	0.71947	0.7037	0.70926	0.70039	0.71826	0.68663	0.73333	0.7221	0.66205	0.66109	0.69218	0.67194	0.68427	0.71338	0.69961	0.73881	0.68495
		-7.6686	0.74763	0.65234	0.69171	0.70407	0.70823	0.69074	0.66912	0.68388	0.69354	0.68453	0.68252	0.69344	0.66994	0.69139	0.7114	0.7216	0.72952	0.66553	0.75189	0.69883	0.70007	0.72208	0.67002	0.72388	0.72354	0.70633	0.71111	0.69397	0.71313	0.71008	0.72145	0.72116	0.66835	0.66874	0.70063	0.73726	0.70906	0.74144	0.69467	0.6977	0.71012	0.70714	0.71552	0.67911	0.69836	0.67071	0.68876
		-7.5454	0.68963	0.70577	0.71564	0.71758	0.72622	0.71939	0.7141	0.70281	0.69125	0.71462	0.73592	0.67822	0.67571	0.69294	0.70379	0.70639	0.68914	0.6782	0.74304	0.69082	0.71517	0.68327	0.69469	0.70575	0.69021	0.71059	0.69998	0.68955	0.69611	0.7137	0.69651	0.72299	0.70959	0.71532	0.73885	0.69317	0.69492	0.69671	0.68214	0.71491	0.66375	0.68159	0.67489	0.69234	0.68238	0.68379	0.68366
		-7.4222	0.69359	0.74448	0.70609	0.71459	0.70861	0.69695	0.72119	0.70016	0.70608	0.71984	0.68862	0.71406	0.72089	0.68753	0.68329	0.68369	0.71718	0.71074	0.71044	0.68747	0.71052	0.68808	0.70043	0.71328	0.73966	0.70874	0.71104	0.69393	0.69482	0.71372	0.66984	0.68592	0.68178	0.69078	0.68878	0.70513	0.70409	0.68204	0.71531	0.73947	0.71817	0.70379	0.70684	0.68319	0.72044	0.72585	0.7062
		-7.2991	0.74592	0.70808	0.68445	0.7152	0.74228	0.74422	0.66598	0.68884	0.66286	0.67487	0.71113	0.68634	0.68955	0.72092	0.72202	0.71696	0.70379	0.69229	0.69144	0.72524	0.69026	0.72147	0.72472	0.69948	0.68255	0.73436	0.6934	0.71585	0.69961	0.6809	0.68079	0.69681	0.71653	0.69231	0.71004	0.693	0.69292	0.74461	0.69674	0.74231	0.72348	0.7201	0.68673	0.68136	0.6627	0.70265	0.69165
		-7.176	0.68203	0.70112	0.71255	0.70038	0.74466	0.75142	0.70739	0.71214	0.67748	0.70253	0.69258	0.70989	0.71758	0.68268	0.70468	0.69089	0.72023	0.69323	0.67757	0.69699	0.70344	0.68333	0.69035	0.70992	0.74228	0.70145	0.69186	0.72476	0.70273	0.70739	0.7047	0.69515	0.74228	0.74215	0.6969	0.70608	0.71456	0.70005	0.68567	0.70886	0.69904	0.68096	0.69039	0.66591	0.67409	0.66682	0.72232
		-7.0529	0.66502	0.7144	0.70535	0.72753	0.6823	0.70562	0.717	0.71882	0.67535	0.70777	0.6987	0.7465	0.69847	0.68917	0.68949	0.68142	0.70324	0.72001	0.67847	0.71065	0.71883	0.70945	0.70473	0.65661	0.71941	0.70978	0.69645	0.7094	0.68	0.69393	0.66705	0.66674	0.69639	0.69184	0.73029	0.69668	0.7131	0.68614	0.70943	0.70158	0.72502	0.68733	0.67652	0.67692	0.72846	0.7179	0.6949
		-6.9299	0.67978	0.65215	0.70076	0.72769	0.69114	0.71759	0.73132	0.68532	0.69766	0.71723	0.69338	0.72044	0.69661	0.74336	0.70925	0.71608	0.73678	0.70904	0.73459	0.68067	0.70039	0.68748	0.71313	0.67621	0.71044	0.71672	0.68732	0.63107	0.70496	0.68992	0.69145	0.65957	0.72202	0.7202	0.74823	0.70009	0.72833	0.69788	0.7063	0.69696	0.68412	0.70815	0.72717	0.73856	0.68493	0.73747	0.68996
		-6.8069	0.6968	0.6752	0.70863	0.68995	0.72449	0.7093	0.69399	0.72432	0.66851	0.74669	0.69243	0.68909	0.69946	0.69987	0.68586	0.6955	0.69051	0.71727	0.7343	0.69948	0.7044	0.67118	0.67983	0.70488	0.69571	0.66775	0.68333	0.69264	0.73398	0.70068	0.70281	0.74293	0.71985	0.70179	0.68818	0.73048	0.70482	0.66721	0.7122	0.70901	0.72299	0.71894	0.6627	0.71102	0.69706	0.67215	0.72041
		-6.6839	0.69781	0.71974	0.70632	0.68238	0.73261	0.70689	0.69741	0.68785	0.7133	0.69756	0.74035	0.68603	0.68801	0.65615	0.73093	0.72573	0.66867	0.66515	0.67856	0.7084	0.71771	0.68739	0.69375	0.68126	0.70217	0.73296	0.69921	0.68717	0.71092	0.69468	0.69682	0.7148	0.70016	0.71121	0.69651	0.68417	0.69153	0.70489	0.74085	0.70507	0.69543	0.73087	0.68717	0.72958	0.73384	0.72813	0.68526
		-6.561	0.70291	0.7125	0.64691	0.71812	0.70465	0.71652	0.69296	0.70052	0.72397	0.68793	0.70857	0.67044	0.70846	0.72492	0.70238	0.73615	0.67772	0.70642	0.7033	0.64814	0.6566	0.68118	0.67463	0.68353	0.69202	0.70488	0.7159	0.68329	0.72798	0.70155	0.74292	0.711	0.70564	0.71923	0.72655	0.70251	0.68461	0.67482	0.68203	0.70121	0.71583	0.67803	0.68838	0.66293	0.7223	0.70223	0.68829
		-6.4381	0.7206	0.6757	0.728	0.72084	0.73126	0.70495	0.701	0.6936	0.73107	0.66997	0.72221	0.6826	0.68063	0.69732	0.66515	0.74548	0.68332	0.69028	0.6931	0.68699	0.71732	0.68811	0.74119	0.69412	0.71897	0.72285	0.67326	0.71394	0.71758	0.67611	0.71572	0.6939	0.71274	0.71073	0.70049	0.68699	0.69979	0.69689	0.72212	0.70785	0.69499	0.68638	0.69029	0.72161	0.68041	0.70657	0.69549
		-6.3152	0.64802	0.70119	0.69263	0.68901	0.68861	0.69967	0.68407	0.68063	0.67848	0.66048	0.71841	0.69657	0.71484	0.71232	0.67437	0.70374	0.70627	0.69137	0.66651	0.71285	0.69125	0.76082	0.68167	0.717	0.72367	0.70351	0.68623	0.66838	0.68936	0.71387	0.70318	0.70493	0.67242	0.67878	0.68499	0.70888	0.67697	0.71913	0.69753	0.71839	0.72951	0.72536	0.71642	0.71323	0.69557	0.71032	0.70011
		-6.1923	0.71176	0.70157	0.69554	0.74309	0.69085	0.69009	0.68938	0.67548	0.73605	0.70321	0.7447	0.70373	0.72362	0.72022	0.69614	0.67106	0.68724	0.72623	0.71025	0.72601	0.64865	0.73186	0.67046	0.68744	0.69236	0.71931	0.69778	0.74433	0.71743	0.70767	0.72126	0.68522	0.69486	0.70177	0.73625	0.68431	0.74709	0.70087	0.69315	0.72012	0.68546	0.73891	0.72801	0.68692	0.71885	0.68438	0.72197
		-6.0695	0.70921	0.70984	0.71366	0.72642	0.70063	0.72009	0.73487	0.69169	0.67875	0.68155	0.70432	0.68889	0.75566	0.71578	0.71348	0.70833	0.67889	0.68909	0.68658	0.6997	0.66988	0.68696	0.6924	0.70197	0.70581	0.69688	0.71021	0.71494	0.7031	0.72801	0.67132	0.74724	0.73208	0.71514	0.71116	0.69933	0.70185	0.69334	0.71419	0.71212	0.71193	0.69558	0.70899	0.71977	0.70354	0.65442	0.7005
		-5.9467	0.70061	0.71551	0.67493	0.68814	0.69592	0.68553	0.67426	0.7094	0.72581	0.67148	0.69179	0.68684	0.72737	0.71731	0.69885	0.70295	0.71625	0.72966	0.69483	0.69087	0.70036	0.68838	0.69031	0.72278	0.65581	0.6954	0.71932	0.71631	0.71717	0.6933	0.71035	0.72178	0.71577	0.68046	0.69878	0.70546	0.68388	0.69023	0.70814	0.72723	0.69968	0.70383	0.69448	0.69595	0.7227	0.70971	0.74635
		-5.8239	0.70197	0.76649	0.72251	0.6773	0.73086	0.71936	0.69995	0.69671	0.71005	0.64077	0.68088	0.71842	0.70277	0.70891	0.66773	0.68146	0.69623	0.69987	0.72283	0.71532	0.71131	0.69409	0.70781	0.70015	0.73596	0.70865	0.66298	0.72433	0.71547	0.67219	0.70792	0.70419	0.71639	0.69152	0.72132	0.71132	0.70635	0.68416	0.67244	0.66151	0.72715	0.69552	0.73239	0.72415	0.68291	0.70296	0.70547
		-5.7012	0.71861	0.70181	0.70018	0.70259	0.70415	0.69637	0.72023	0.71272	0.73351	0.67778	0.71632	0.70938	0.69263	0.68686	0.71985	0.72884	0.72732	0.70358	0.72741	0.72005	0.72538	0.73212	0.72007	0.701	0.72754	0.70655	0.72396	0.69339	0.73635	0.70895	0.68589	0.66051	0.76331	0.71092	0.7256	0.69465	0.7072	0.70585	0.64851	0.75434	0.71839	0.73376	0.73255	0.73766	0.69706	0.68143	0.72036
		-5.5785	0.72909	0.70894	0.70089	0.69114	0.72255	0.7227	0.72426	0.70492	0.72463	0.67942	0.71355	0.692	0.69014	0.72734	0.72407	0.73305	0.71925	0.67012	0.7003	0.74401	0.69931	0.73898	0.6929	0.69367	0.65228	0.68806	0.71122	0.7093	0.70062	0.7159	0.69875	0.68753	0.67789	0.74028	0.69248	0.66643	0.70958	0.70298	0.67996	0.69984	0.71871	0.7109	0.69615	0.70276	0.7147	0.70908	0.7315
		-5.4558	0.69069	0.67275	0.70214	0.6607	0.66691	0.72367	0.68004	0.72621	0.71993	0.69192	0.72024	0.71502	0.68525	0.68715	0.72581	0.73879	0.67102	0.67066	0.68994	0.6796	0.69953	0.69064	0.72501	0.69165	0.76298	0.68705	0.69498	0.69988	0.7043	0.69194	0.70819	0.71488	0.67511	0.71677	0.7542	0.70569	0.68245	0.69693	0.72104	0.67234	0.70255	0.6679	0.67612	0.7199	0.74313	0.73056	0.70063
		-5.3331	0.68911	0.71555	0.69024	0.7102	0.6922	0.70226	0.73187	0.70467	0.71284	0.73604	0.70038	0.71059	0.71183	0.70228	0.74002	0.71831	0.69834	0.73275	0.70625	0.7384	0.72635	0.72088	0.71345	0.67855	0.67166	0.68923	0.69766	0.71228	0.68928	0.67689	0.69139	0.70623	0.68161	0.73183	0.70043	0.6735	0.65606	0.69933	0.69729	0.71641	0.70901	0.70382	0.69209	0.74684	0.70021	0.69943	0.73048
		-5.2105	0.71173	0.66552	0.7263	0.69972	0.69521	0.72678	0.69415	0.69515	0.72431	0.67639	0.69287	0.70768	0.69132	0.70894	0.74217	0.73004	0.70689	0.67471	0.70031	0.68097	0.70757	0.71897	0.69816	0.68432	0.71454	0.71668	0.68677	0.68259	0.72257	0.69808	0.67898	0.68466	0.74037	0.68039	0.68813	0.74204	0.72934	0.69079	0.74071	0.71042	0.6857	0.71131	0.68983	0.68324	0.71357	0.6883	0.7009
		-5.0879	0.70819	0.71332	0.72874	0.67498	0.72782	0.73121	0.67801	0.72647	0.70085	0.71489	0.69888	0.71462	0.68613	0.67017	0.68474	0.69518	0.75248	0.72893	0.70141	0.74373	0.66902	0.73107	0.74113	0.66391	0.66944	0.68509	0.71478	0.72163	0.72229	0.70917	0.70241	0.71237	0.6985	0.67432	0.70012	0.68618	0.68937	0.7063	0.69829	0.70248	0.68411	0.68294	0.70684	0.66285	0.7374	0.6863	0.73644
		-4.9653	0.71961	0.73025	0.71997	0.73866	0.74801	0.66346	0.6868	0.70106	0.67144	0.69914	0.72488	0.71565	0.68853	0.70724	0.6975	0.72872	0.66587	0.70649	0.70619	0.67204	0.70606	0.68057	0.65252	0.69321	0.6863	0.69742	0.71345	0.67019	0.71119	0.70199	0.71212	0.69059	0.69976	0.68027	0.68743	0.7167	0.67425	0.69282	0.72279	0.70265	0.72599	0.66076	0.71778	0.75264	0.71379	0.69597	0.69505
		-4.8427	0.72614	0.68295	0.68061	0.69778	0.68501	0.6855	0.68393	0.6845	0.70416	0.66785	0.72237	0.69522	0.70063	0.72422	0.72451	0.7133	0.73647	0.71366	0.69492	0.71553	0.69179	0.70969	0.68887	0.70373	0.71141	0.65574	0.72729	0.67557	0.68594	0.68587	0.69865	0.72502	0.69024	0.70007	0.7355	0.70725	0.69908	0.66473	0.73887	0.70289	0.70705	0.68927	0.68872	0.70855	0.65915	0.71223	0.71877
		-4.7201	0.7406	0.70528	0.68698	0.73915	0.66822	0.72505	0.70293	0.69408	0.71636	0.75108	0.69266	0.69453	0.72713	0.77149	0.70838	0.70785	0.70684	0.63976	0.6803	0.71468	0.69489	0.69742	0.70739	0.68387	0.69364	0.65861	0.69629	0.72103	0.72372	0.72226	0.70414	0.70332	0.7257	0.73306	0.70102	0.69337	0.67504	0.69886	0.68847	0.69256	0.68613	0.7128	0.68154	0.70655	0.72604	0.74777	0.69505
		-4.5976	0.70432	0.70008	0.68068	0.66826	0.71664	0.71391	0.70124	0.67506	0.67548	0.6802	0.69287	0.74843	0.70697	0.66841	0.706	0.68787	0.70944	0.71721	0.71873	0.73021	0.68531	0.70263	0.68792	0.72406	0.70551	0.70091	0.72956	0.72394	0.70451	0.72483	0.71707	0.68638	0.72474	0.73315	0.71364	0.71555	0.73299	0.70988	0.66937	0.70682	0.68649	0.67569	0.71125	0.71393	0.70406	0.68423	0.72136
		-4.4751	0.71978	0.69297	0.73361	0.7629	0.68506	0.71897	0.70419	0.6781	0.72023	0.71192	0.67916	0.71727	0.69598	0.69139	0.67893	0.6962	0.70667	0.71407	0.69684	0.70941	0.69048	0.72161	0.68396	0.69208	0.69092	0.69334	0.67704	0.69098	0.69455	0.70453	0.72286	0.67257	0.71254	0.67195	0.66817	0.73539	0.70272	0.69876	0.70124	0.74753	0.68954	0.71485	0.68271	0.77245	0.68375	0.69081	0.69746
		-4.3526	0.64947	0.72883	0.67733	0.69057	0.6992	0.73621	0.69421	0.66009	0.69506	0.68973	0.69057	0.70961	0.73999	0.71003	0.69064	0.6786	0.71429	0.71667	0.65336	0.67815	0.73544	0.67606	0.6897	0.69015	0.644	0.72145	0.72691	0.70133	0.70075	0.7195	0.66895	0.69812	0.71817	0.70344	0.68398	0.69804	0.71984	0.69853	0.65442	0.7349	0.68815	0.68779	0.71807	0.68465	0.71812	0.6992	0.73202
		-4.2302	0.73659	0.71881	0.72257	0.66738	0.72681	0.69094	0.71335	0.68911	0.73639	0.74779	0.71199	0.69321	0.7304	0.75182	0.69396	0.68519	0.70599	0.72298	0.72147	0.6997	0.68067	0.67175	0.68675	0.6756	0.72321	0.72106	0.70855	0.6863	0.68305	0.68803	0.73363	0.704	0.71381	0.72476	0.66996	0.70035	0.71626	0.69703	0.71771	0.67549	0.70987	0.73285	0.69476	0.67977	0.67781	0.72035	0.70734
		-4.1077	0.6957	0.70978	0.72996	0.6785	0.69312	0.7257	0.69471	0.72374	0.68025	0.70083	0.69987	0.7391	0.73231	0.71631	0.69244	0.7158	0.67407	0.72633	0.72609	0.68082	0.73423	0.70351	0.7145	0.68704	0.69652	0.69212	0.69867	0.68785	0.68649	0.71967	0.69778	0.67743	0.74721	0.71753	0.70244	0.71031	0.71362	0.71747	0.76498	0.68702	0.70792	0.73721	0.69512	0.69784	0.71965	0.75202	0.73374
		-3.9853	0.63052	0.71091	0.69239	0.70673	0.68477	0.69192	0.71771	0.73428	0.7144	0.73251	0.70153	0.69034	0.65623	0.66125	0.73328	0.71273	0.69447	0.67564	0.67505	0.70189	0.68173	0.74711	0.72559	0.68146	0.72249	0.70347	0.73421	0.74777	0.69496	0.7055	0.70227	0.69193	0.69325	0.69157	0.70844	0.7007	0.70777	0.67182	0.66254	0.67889	0.70588	0.70143	0.7435	0.71684	0.68365	0.69612	0.73311
		-3.8629	0.69279	0.68514	0.71715	0.71212	0.69318	0.68728	0.6862	0.67694	0.67084	0.71298	0.71284	0.7034	0.73012	0.6901	0.67988	0.69487	0.71361	0.69268	0.75126	0.70195	0.69951	0.70645	0.6757	0.71926	0.65725	0.71404	0.70264	0.72588	0.69345	0.7242	0.73592	0.73245	0.6888	0.67699	0.71019	0.67016	0.68162	0.67613	0.72759	0.70355	0.7112	0.69368	0.68038	0.69472	0.68438	0.70257	0.72742
		-3.7405	0.71701	0.68189	0.69092	0.70165	0.7106	0.71703	0.69125	0.6705	0.7	0.75271	0.72438	0.70794	0.72877	0.74367	0.65897	0.716	0.71514	0.69945	0.71867	0.70282	0.69578	0.71641	0.70253	0.67189	0.72215	0.69268	0.74737	0.67528	0.70274	0.69582	0.72905	0.76082	0.72365	0.69721	0.67553	0.69835	0.6763	0.72287	0.7503	0.70855	0.71244	0.7284	0.69317	0.6977	0.69344	0.72536	0.7378
		-3.6181	0.69848	0.72357	0.68219	0.69522	0.69373	0.72314	0.67136	0.65774	0.70244	0.70858	0.73145	0.70411	0.71031	0.68859	0.6993	0.72455	0.71269	0.70479	0.70143	0.7484	0.71656	0.6637	0.7326	0.70248	0.65864	0.72253	0.71937	0.68236	0.69624	0.73056	0.73027	0.72484	0.69783	0.73206	0.7183	0.69878	0.68432	0.73301	0.69161	0.69766	0.71327	0.73327	0.69025	0.70493	0.68081	0.7334	0.72498
		-3.4957	0.71761	0.7494	0.71394	0.70058	0.68296	0.70985	0.66155	0.71452	0.67624	0.72106	0.68747	0.7145	0.69749	0.6732	0.70488	0.71807	0.73358	0.70159	0.69135	0.70742	0.69516	0.71979	0.72076	0.67906	0.6799	0.67586	0.68752	0.74988	0.69413	0.65896	0.70048	0.67864	0.68873	0.66977	0.69374	0.71704	0.6731	0.70864	0.68312	0.70652	0.67337	0.74512	0.70436	0.75076	0.69721	0.67915	0.70123
		-3.3734	0.70016	0.71662	0.68004	0.67952	0.7004	0.68865	0.66957	0.71739	0.70893	0.70858	0.69548	0.72071	0.71154	0.71784	0.70893	0.7166	0.70942	0.68665	0.71453	0.71063	0.68236	0.65611	0.71753	0.65973	0.68676	0.75413	0.75595	0.7013	0.65512	0.70866	0.71916	0.72	0.70679	0.70537	0.72498	0.73005	0.75889	0.72091	0.71161	0.7051	0.7119	0.67818	0.72906	0.70287	0.71272	0.72025	0.72005
		-3.2511	0.68156	0.71669	0.67974	0.6794	0.70785	0.72986	0.73707	0.74174	0.76808	0.70461	0.73961	0.71811	0.70342	0.67605	0.66526	0.72799	0.70854	0.69101	0.68983	0.68169	0.69778	0.72234	0.67869	0.74712	0.71547	0.68881	0.71239	0.70406	0.69359	0.70513	0.69697	0.67933	0.72022	0.71659	0.72101	0.68299	0.72474	0.73059	0.71461	0.71087	0.71057	0.72786	0.71402	0.70446	0.69974	0.6956	0.69592
		-3.1288	0.71981	0.6805	0.67095	0.69002	0.74032	0.74848	0.70449	0.73804	0.70152	0.72098	0.71105	0.69295	0.71007	0.69104	0.72087	0.70884	0.67663	0.72015	0.75314	0.68705	0.70794	0.68632	0.7153	0.6707	0.73915	0.72359	0.69006	0.70597	0.73214	0.70391	0.70135	0.71232	0.71873	0.69531	0.71712	0.70785	0.69214	0.69371	0.68585	0.7054	0.71266	0.73297	0.72918	0.67722	0.69685	0.71724	0.69819
		-3.0065	0.71291	0.66916	0.67982	0.70617	0.69619	0.6785	0.74014	0.70558	0.66078	0.69652	0.7207	0.70787	0.70998	0.68595	0.7377	0.65972	0.73197	0.68594	0.75871	0.71603	0.73792	0.71033	0.71491	0.66781	0.6902	0.70831	0.71159	0.75466	0.73893	0.74553	0.75618	0.69778	0.69307	0.69367	0.70067	0.71772	0.72782	0.6882	0.72001	0.71225	0.71067	0.72483	0.69659	0.67467	0.69649	0.70975	0.71563
		-2.8842	0.69367	0.7102	0.72766	0.73743	0.69464	0.70546	0.67504	0.70485	0.69075	0.73426	0.68646	0.71747	0.72391	0.77348	0.70265	0.69938	0.69673	0.71067	0.69402	0.71439	0.71436	0.70979	0.70187	0.73554	0.69238	0.6999	0.67216	0.66129	0.72071	0.70727	0.72287	0.66806	0.71108	0.68747	0.72739	0.69125	0.69387	0.71304	0.70365	0.70287	0.7169	0.70183	0.70625	0.67681	0.71055	0.6787	0.68685
		-2.7619	0.7051	0.70402	0.68472	0.70892	0.6971	0.67523	0.71197	0.72697	0.71017	0.72237	0.74948	0.69306	0.6831	0.76785	0.71835	0.73323	0.69474	0.66362	0.69335	0.71464	0.69341	0.70441	0.7406	0.698	0.69909	0.72233	0.68174	0.71019	0.69389	0.73171	0.72949	0.70888	0.67865	0.72448	0.7297	0.72991	0.71206	0.69409	0.71284	0.76103	0.70525	0.70741	0.69684	0.69671	0.71102	0.68733	0.70871
		-2.6397	0.68861	0.71096	0.71079	0.72641	0.7038	0.68547	0.667	0.67436	0.69873	0.70134	0.72122	0.68071	0.67342	0.70161	0.7162	0.72111	0.68097	0.70829	0.67947	0.69717	0.71581	0.66188	0.73484	0.70094	0.71253	0.66312	0.67789	0.68904	0.71377	0.73167	0.74011	0.70383	0.6841	0.674	0.6722	0.6745	0.6943	0.7066	0.71111	0.74265	0.74095	0.71303	0.68345	0.7374	0.72654	0.71792	0.71137
		-2.5174	0.71631	0.73894	0.68614	0.71678	0.68381	0.70027	0.72019	0.69831	0.68421	0.72294	0.71384	0.67139	0.68676	0.68985	0.66177	0.69647	0.70308	0.69552	0.73648	0.69424	0.68772	0.6695	0.68779	0.72611	0.71878	0.70986	0.72684	0.68891	0.71195	0.73457	0.68719	0.70465	0.69577	0.67899	0.72152	0.70839	0.75525	0.70029	0.68364	0.67663	0.70561	0.69917	0.72091	0.69998	0.73558	0.73187	0.70979
		-2.3952	0.67832	0.7252	0.72241	0.69001	0.67616	0.69773	0.72993	0.67572	0.69953	0.70093	0.70272	0.70933	0.72241	0.71483	0.7134	0.68051	0.70786	0.72364	0.71786	0.70317	0.67119	0.71558	0.70102	0.67183	0.69475	0.65227	0.70915	0.72065	0.6946	0.74408	0.66954	0.69493	0.73557	0.67989	0.69335	0.72928	0.70718	0.72787	0.73208	0.67066	0.72135	0.69408	0.71395	0.69063	0.72439	0.68632	0.74104
		-2.2729	0.69966	0.72289	0.69897	0.67247	0.75794	0.71262	0.72749	0.68631	0.74247	0.71899	0.71024	0.70822	0.69258	0.69702	0.65997	0.71347	0.70027	0.67925	0.70894	0.71996	0.72048	0.72716	0.7002	0.67907	0.71945	0.69853	0.70246	0.71985	0.70248	0.65878	0.71178	0.68808	0.69075	0.69812	0.69144	0.67	0.72667	0.70378	0.71269	0.68432	0.6997	0.68884	0.71144	0.70487	0.70594	0.68569	0.69238
		-2.1507	0.72343	0.69371	0.70159	0.70333	0.7352	0.70822	0.69478	0.79043	0.7122	0.73283	0.6977	0.70776	0.68017	0.70636	0.70843	0.69966	0.7135	0.73393	0.76464	0.73661	0.69219	0.69186	0.6944	0.69878	0.71557	0.73306	0.68413	0.70579	0.69642	0.69101	0.68587	0.69192	0.69478	0.73133	0.71732	0.69145	0.69426	0.70961	0.70122	0.73316	0.70483	0.69981	0.72424	0.72535	0.71952	0.71924	0.73191
		-2.0285	0.64831	0.69716	0.67542	0.70693	0.71954	0.71236	0.67431	0.68735	0.6884	0.75021	0.70353	0.72935	0.67783	0.71703	0.68078	0.67572	0.68443	0.70077	0.67335	0.66903	0.70003	0.7052	0.66498	0.69718	0.69908	0.7185	0.67141	0.71299	0.71526	0.69347	0.67449	0.73247	0.68719	0.71619	0.72924	0.72325	0.74088	0.68572	0.68045	0.71124	0.6628	0.6994	0.72209	0.74812	0.72446	0.72515	0.69436
		-1.9063	0.70053	0.73214	0.70128	0.70197	0.7087	0.70978	0.69511	0.69662	0.70048	0.70632	0.69544	0.69997	0.72219	0.69717	0.70217	0.68907	0.73994	0.65708	0.7171	0.67874	0.66993	0.72504	0.70909	0.67877	0.70199	0.74795	0.68158	0.70568	0.7309	0.69042	0.70291	0.72155	0.72344	0.7186	0.67114	0.7107	0.68632	0.71197	0.70804	0.73262	0.69874	0.71975	0.73393	0.70902	0.69127	0.68115	0.68143
		-1.7841	0.70212	0.72366	0.69439	0.66108	0.73239	0.72623	0.73196	0.69924	0.69995	0.71948	0.70928	0.69583	0.69092	0.70402	0.68686	0.68802	0.71376	0.69539	0.70021	0.75385	0.70945	0.71025	0.67356	0.71563	0.71044	0.6798	0.71945	0.72155	0.71467	0.70862	0.7347	0.69441	0.72394	0.71486	0.7195	0.69014	0.70683	0.70752	0.73025	0.70328	0.67339	0.69053	0.72073	0.68044	0.69267	0.67613	0.72344
		-1.662	0.68991	0.7191	0.68512	0.71892	0.6899	0.69173	0.72423	0.64996	0.74727	0.70065	0.69882	0.69585	0.72645	0.68698	0.71214	0.69266	0.70313	0.70461	0.69333	0.69406	0.73535	0.73171	0.66184	0.74303	0.71789	0.72329	0.66508	0.6837	0.75313	0.68881	0.67652	0.6946	0.72695	0.72103	0.69096	0.72178	0.70703	0.69208	0.69094	0.71843	0.73985	0.66766	0.71491	0.69679	0.70491	0.69791	0.7051
		-1.5398	0.67448	0.7226	0.70248	0.70769	0.67207	0.70706	0.72101	0.68235	0.69781	0.73254	0.74205	0.72165	0.71141	0.68657	0.7072	0.69465	0.74839	0.71628	0.70549	0.70676	0.69744	0.66263	0.70741	0.74121	0.72067	0.72009	0.69417	0.67583	0.71914	0.70301	0.76563	0.68822	0.70913	0.70886	0.71505	0.68881	0.66799	0.70891	0.68172	0.69414	0.74548	0.68133	0.74317	0.7064	0.70297	0.69629	0.70366
		-1.4176	0.67111	0.69249	0.67451	0.74688	0.69031	0.77753	0.69492	0.72268	0.72555	0.71299	0.67554	0.662	0.74126	0.69213	0.73434	0.69854	0.72764	0.68333	0.70423	0.6829	0.67534	0.70224	0.69497	0.70114	0.72618	0.74775	0.709	0.71752	0.66706	0.68892	0.7503	0.6884	0.71524	0.69475	0.69566	0.6908	0.66744	0.72332	0.68302	0.71459	0.68644	0.68566	0.70981	0.71215	0.71264	0.71103	0.70694
		-1.2955	0.72993	0.71085	0.69342	0.71514	0.70647	0.70256	0.72713	0.70596	0.64878	0.72884	0.68665	0.72744	0.72377	0.70877	0.7116	0.73176	0.7392	0.74678	0.7424	0.66061	0.72716	0.72628	0.6911	0.71015	0.68909	0.72626	0.6892	0.72669	0.7066	0.70565	0.73161	0.72872	0.68803	0.68729	0.7058	0.72984	0.69781	0.70371	0.7641	0.70226	0.70665	0.72595	0.71438	0.72188	0.7033	0.73704	0.69384
		-1.1733	0.76474	0.74852	0.70645	0.69801	0.71814	0.69827	0.6958	0.71782	0.72619	0.73225	0.7459	0.70217	0.68101	0.71204	0.70018	0.73125	0.71562	0.67921	0.70944	0.70575	0.70512	0.69104	0.72177	0.71143	0.75665	0.71368	0.71978	0.69939	0.68817	0.74212	0.69406	0.71003	0.71003	0.69359	0.70604	0.7047	0.69048	0.70154	0.687	0.70342	0.73561	0.70701	0.68032	0.70868	0.70644	0.70652	0.73499
		-1.0512	0.74552	0.70492	0.72735	0.70744	0.71832	0.69557	0.69285	0.71138	0.69385	0.73703	0.70531	0.73452	0.71618	0.71714	0.6956	0.66808	0.71765	0.72127	0.68004	0.7513	0.6863	0.67241	0.67772	0.72109	0.68883	0.66585	0.68165	0.68362	0.7317	0.7204	0.73778	0.72583	0.70793	0.71801	0.70615	0.67602	0.71802	0.71642	0.68735	0.71743	0.72026	0.7067	0.69236	0.71145	0.72209	0.69479	0.72422
		-0.92904	0.72756	0.69059	0.73789	0.69762	0.70019	0.69148	0.7137	0.72955	0.70452	0.70535	0.67962	0.72642	0.69792	0.75166	0.69527	0.72883	0.70774	0.70145	0.70514	0.69131	0.72187	0.69942	0.68353	0.73911	0.6673	0.68499	0.69983	0.67229	0.71534	0.72364	0.72282	0.70536	0.72176	0.71532	0.74643	0.6977	0.70275	0.676	0.68605	0.71568	0.7095	0.72643	0.67754	0.70963	0.69704	0.66515	0.70081
		-0.80691	0.66685	0.72005	0.67958	0.71192	0.72531	0.67705	0.70032	0.68902	0.67349	0.69513	0.74101	0.70456	0.70034	0.70976	0.66542	0.73451	0.72978	0.717	0.71108	0.71924	0.6899	0.69915	0.73275	0.70316	0.70471	0.68432	0.70543	0.70335	0.70784	0.74937	0.73929	0.68843	0.67122	0.70282	0.72068	0.718	0.74006	0.72299	0.725	0.72249	0.69787	0.72616	0.70395	0.72879	0.6804	0.67651	0.73639
		-0.68477	0.71635	0.69508	0.6952	0.70362	0.75258	0.66896	0.75305	0.71154	0.76706	0.71041	0.71295	0.70176	0.7299	0.68198	0.72061	0.69318	0.73512	0.72508	0.72327	0.70902	0.71511	0.70702	0.66337	0.70602	0.68256	0.69607	0.70066	0.67914	0.69661	0.74468	0.70542	0.7511	0.73031	0.68196	0.69615	0.6831	0.71251	0.70852	0.72301	0.74211	0.7522	0.71619	0.67506	0.68195	0.68336	0.69362	0.69073
		-0.56265	0.68506	0.70243	0.70708	0.72658	0.69982	0.6948	0.73909	0.69577	0.71929	0.69699	0.73475	0.72444	0.69927	0.66786	0.72472	0.68529	0.70374	0.68043	0.69006	0.7149	0.67754	0.70319	0.70002	0.71877	0.71486	0.68346	0.71277	0.68173	0.68395	0.71821	0.70481	0.71442	0.73599	0.67888	0.71387	0.70584	0.71153	0.72804	0.7211	0.68901	0.69833	0.72382	0.71499	0.70708	0.71466	0.66913	0.70062
		-0.44052	0.70659	0.68362	0.66246	0.70204	0.7271	0.66393	0.68071	0.74009	0.69157	0.75163	0.69027	0.70883	0.70095	0.7066	0.68389	0.72872	0.68425	0.68112	0.69488	0.70336	0.6912	0.75138	0.70749	0.70876	0.69141	0.73933	0.73133	0.69639	0.71205	0.74854	0.70184	0.73532	0.7016	0.74456	0.70325	0.70849	0.72602	0.68811	0.68454	0.69227	0.72588	0.70281	0.71852	0.71827	0.70839	0.72642	0.7008
		-0.31839	0.71811	0.71309	0.7128	0.67712	0.70764	0.69636	0.7224	0.73052	0.69851	0.68575	0.71903	0.69326	0.72338	0.73418	0.71773	0.70285	0.70693	0.70026	0.74093	0.6978	0.6888	0.70616	0.71725	0.74281	0.70925	0.73125	0.71354	0.69816	0.73995	0.71534	0.70311	0.71429	0.70559	0.70026	0.74275	0.6954	0.71094	0.69428	0.72249	0.68118	0.70605	0.69453	0.72242	0.69494	0.69686	0.71967	0.68463
		-0.19627	0.7369	0.71739	0.7239	0.69345	0.71343	0.74765	0.71886	0.71105	0.72546	0.71162	0.69083	0.72486	0.70659	0.73986	0.71369	0.68968	0.73565	0.73297	0.70243	0.68866	0.72979	0.70438	0.72219	0.73232	0.68177	0.69936	0.70116	0.71048	0.70433	0.72182	0.66383	0.71064	0.70025	0.68219	0.69552	0.68549	0.73625	0.73219	0.72256	0.69657	0.70353	0.67402	0.70649	0.74009	0.71319	0.71221	0.73584
		-0.07415	0.74738	0.71492	0.72895	0.7279	0.74539	0.67611	0.69869	0.72783	0.72485	0.70376	0.68948	0.71481	0.68323	0.71711	0.73431	0.74544	0.65432	0.74904	0.70736	0.67463	0.71266	0.70496	0.6869	0.73781	0.73606	0.72516	0.71226	0.7053	0.67739	0.7651	0.70823	0.7227	0.72383	0.71488	0.71534	0.70332	0.7174	0.66976	0.71466	0.75408	0.69988	0.71802	0.70395	0.74183	0.68223	0.69521	0.68449
		0.04798	0.70053	0.7007	0.67136	0.72293	0.70298	0.71786	0.68789	0.73941	0.71246	0.70848	0.71976	0.70914	0.70435	0.6976	0.70998	0.74432	0.68336	0.72182	0.6759	0.68462	0.71007	0.70584	0.73142	0.69271	0.72225	0.77503	0.70378	0.70029	0.7067	0.71205	0.70368	0.71966	0.70307	0.71148	0.71966	0.70323	0.72456	0.72281	0.67983	0.71381	0.69686	0.70081	0.68687	0.71572	0.69773	0.72599	0.70382
		0.1701	0.71256	0.70886	0.70119	0.68454	0.69543	0.7327	0.6905	0.70613	0.66917	0.675	0.74497	0.68537	0.69406	0.73631	0.68836	0.72841	0.68872	0.69934	0.69046	0.71131	0.73177	0.70607	0.72589	0.7311	0.6854	0.67562	0.70137	0.71022	0.66553	0.73135	0.72913	0.69011	0.75541	0.71169	0.70054	0.70485	0.71533	0.67651	0.70561	0.71554	0.7235	0.71982	0.71944	0.69761	0.70439	0.69743	0.66285
		0.29222	0.70642	0.64061	0.71112	0.71672	0.74688	0.75196	0.68615	0.68659	0.6988	0.70618	0.75	0.68074	0.72355	0.69847	0.73842	0.70624	0.68835	0.7472	0.69195	0.69977	0.70559	0.71092	0.69643	0.69803	0.67684	0.70904	0.70792	0.71511	0.70995	0.68184	0.70343	0.67432	0.7012	0.73786	0.71723	0.72538	0.72268	0.71202	0.68451	0.7153	0.67139	0.70832	0.71219	0.67386	0.692	0.73728	0.70737
		0.41435	0.6853	0.71389	0.70843	0.71344	0.72127	0.70815	0.71872	0.72918	0.71596	0.73	0.66717	0.69395	0.70163	0.71172	0.71877	0.74556	0.69848	0.71515	0.71015	0.72112	0.66757	0.6903	0.74598	0.71974	0.67986	0.72529	0.71718	0.69724	0.72173	0.7502	0.70233	0.67807	0.67213	0.69154	0.67342	0.66169	0.6903	0.71091	0.73087	0.72057	0.69236	0.72762	0.6639	0.73348	0.71269	0.73901	0.74526
		0.53647	0.70008	0.70421	0.68839	0.71174	0.71905	0.71536	0.72839	0.68899	0.75229	0.70646	0.73139	0.70792	0.72483	0.6967	0.69832	0.70705	0.726	0.71273	0.72641	0.69209	0.67	0.68372	0.71005	0.6948	0.7478	0.71516	0.73383	0.6922	0.6881	0.71375	0.6893	0.75224	0.71432	0.69041	0.70356	0.67169	0.72002	0.69742	0.68825	0.71316	0.67029	0.74421	0.74939	0.70721	0.69335	0.70933	0.69576
		0.6586	0.69542	0.71684	0.69313	0.6952	0.69642	0.67655	0.73515	0.68045	0.68159	0.68637	0.67634	0.68846	0.70972	0.71548	0.70042	0.72317	0.69618	0.69616	0.76732	0.67313	0.70059	0.72103	0.72734	0.70388	0.7032	0.70037	0.70969	0.71414	0.67553	0.73162	0.68248	0.70127	0.7134	0.69812	0.67943	0.71891	0.71305	0.73802	0.67136	0.73289	0.71456	0.69748	0.71201	0.67999	0.68914	0.6861	0.71124
		0.78074	0.68344	0.6911	0.71148	0.70959	0.72653	0.70025	0.68352	0.70681	0.73673	0.73503	0.70368	0.70077	0.70524	0.69469	0.67805	0.67895	0.6867	0.70308	0.72486	0.70217	0.73033	0.70017	0.74485	0.70557	0.70338	0.70599	0.70932	0.68978	0.72054	0.71243	0.71995	0.7171	0.68583	0.74423	0.67576	0.71681	0.69523	0.70921	0.70446	0.7288	0.67203	0.73271	0.68569	0.67812	0.71056	0.731	0.71058
		0.90287	0.67887	0.6801	0.71989	0.71024	0.68431	0.69695	0.71139	0.73132	0.72074	0.69846	0.72416	0.71559	0.72648	0.73952	0.72392	0.66027	0.7329	0.68467	0.72051	0.73436	0.70912	0.70423	0.69859	0.69969	0.67933	0.67599	0.70643	0.7324	0.7267	0.71389	0.68895	0.70208	0.73151	0.72575	0.69189	0.7166	0.67771	0.71894	0.69358	0.70729	0.71665	0.6775	0.67705	0.69486	0.72645	0.7159	0.73348
		1.025	0.66702	0.70261	0.73385	0.74312	0.69401	0.72503	0.67826	0.6947	0.73309	0.73592	0.69596	0.68142	0.74149	0.74492	0.74973	0.71108	0.72581	0.71532	0.68273	0.7155	0.7154	0.67622	0.67983	0.7337	0.71839	0.69003	0.6994	0.74061	0.67092	0.72815	0.72004	0.71861	0.69472	0.72261	0.70473	0.71439	0.74459	0.70743	0.70658	0.73048	0.7601	0.67759	0.72949	0.74218	0.74583	0.70694	0.70447
		1.1472	0.68778	0.69495	0.70314	0.68272	0.68771	0.72254	0.73577	0.70704	0.6985	0.71745	0.72388	0.70974	0.68191	0.7071	0.70248	0.69647	0.72032	0.70682	0.68239	0.69928	0.6886	0.71088	0.66904	0.68525	0.71171	0.68625	0.72132	0.71418	0.70859	0.72463	0.71529	0.73397	0.73599	0.67109	0.68569	0.72218	0.72526	0.74149	0.72381	0.67649	0.72952	0.71355	0.70665	0.67575	0.71507	0.72322	0.67202
		1.2693	0.70619	0.70338	0.69472	0.71018	0.7029	0.67375	0.74001	0.71238	0.70059	0.75915	0.69151	0.7033	0.72543	0.69488	0.69762	0.72099	0.75328	0.68763	0.71663	0.67634	0.70204	0.73101	0.68474	0.70144	0.72304	0.70686	0.73493	0.72803	0.71599	0.69213	0.70083	0.72396	0.69345	0.71089	0.71883	0.72004	0.69193	0.6959	0.71066	0.69512	0.70041	0.69854	0.71229	0.66644	0.72388	0.69589	0.71223
		1.3915	0.69034	0.68718	0.71348	0.668	0.73557	0.72676	0.72041	0.70079	0.68116	0.69741	0.69606	0.72136	0.69833	0.7105	0.72147	0.70108	0.72357	0.66892	0.71333	0.72087	0.6733	0.70165	0.70392	0.67014	0.7082	0.73687	0.69102	0.66707	0.68629	0.66968	0.70814	0.699	0.69016	0.68303	0.72037	0.70526	0.74581	0.71483	0.67362	0.6842	0.70914	0.75306	0.73343	0.70422	0.684	0.71729	0.72262
		1.5136	0.69592	0.69	0.69669	0.71324	0.69706	0.75713	0.71121	0.71402	0.73466	0.69597	0.69888	0.73618	0.70209	0.74008	0.69963	0.7217	0.71711	0.67768	0.73499	0.68154	0.72041	0.72574	0.66459	0.72942	0.71645	0.69317	0.74373	0.69906	0.71739	0.72539	0.71265	0.65931	0.71377	0.73143	0.72064	0.71003	0.69659	0.72684	0.69004	0.74441	0.68945	0.71281	0.70292	0.71001	0.75447	0.69916	0.70596
		1.6358	0.68902	0.68711	0.70553	0.69683	0.67895	0.66026	0.69545	0.72004	0.73919	0.69229	0.71693	0.71436	0.75087	0.71257	0.74249	0.74777	0.69141	0.7606	0.71588	0.73281	0.71186	0.70235	0.69026	0.72366	0.72609	0.71736	0.68893	0.70973	0.66427	0.69958	0.73925	0.74238	0.71731	0.68992	0.67394	0.70664	0.72074	0.68256	0.70469	0.70768	0.69188	0.71206	0.6807	0.7201	0.69093	0.70187	0.71669
		1.758	0.71436	0.75865	0.69154	0.72755	0.70008	0.7104	0.71842	0.72934	0.74624	0.68875	0.71383	0.76224	0.71045	0.71019	0.76723	0.69877	0.71824	0.71762	0.70829	0.69459	0.73149	0.70593	0.72912	0.72439	0.66189	0.66957	0.71945	0.68677	0.69776	0.68555	0.7195	0.71041	0.68935	0.74899	0.6741	0.72403	0.70607	0.70931	0.72883	0.70901	0.6511	0.71449	0.72157	0.67753	0.69621	0.72617	0.73713
		1.8802	0.7176	0.69609	0.68522	0.70588	0.71566	0.71611	0.69441	0.68889	0.70602	0.7025	0.72448	0.68276	0.71545	0.72838	0.73212	0.71779	0.73597	0.72293	0.67841	0.7015	0.6913	0.73491	0.74028	0.68691	0.66832	0.68672	0.70472	0.73722	0.69775	0.71328	0.69385	0.68141	0.74168	0.70958	0.71439	0.71032	0.71356	0.69011	0.69475	0.70212	0.69629	0.70763	0.72037	0.70495	0.66544	0.74756	0.71209
		2.0023	0.65588	0.69865	0.6723	0.74115	0.66915	0.72708	0.66342	0.72103	0.6747	0.69784	0.70205	0.71656	0.69021	0.72274	0.69796	0.73656	0.69465	0.70519	0.70753	0.71503	0.72127	0.69919	0.71361	0.72758	0.67585	0.65266	0.71963	0.69298	0.66545	0.67315	0.72976	0.71627	0.75374	0.69544	0.70355	0.72822	0.71287	0.7147	0.70807	0.71442	0.73938	0.71255	0.70534	0.69359	0.69085	0.68569	0.71053
		2.1245	0.66868	0.70111	0.68365	0.72409	0.75484	0.69029	0.71106	0.70054	0.72745	0.72531	0.67368	0.69606	0.69787	0.71161	0.68135	0.7286	0.74582	0.70386	0.72006	0.72276	0.72495	0.7043	0.72648	0.68958	0.74163	0.70763	0.73655	0.75458	0.70083	0.68193	0.71279	0.70608	0.69803	0.72332	0.69399	0.71891	0.70184	0.70823	0.7177	0.72234	0.70908	0.69726	0.71591	0.7257	0.72604	0.69393	0.71063
		2.2468	0.73434	0.70029	0.7226	0.69748	0.69521	0.71314	0.73612	0.70666	0.71511	0.7195	0.73676	0.70644	0.70245	0.72225	0.70811	0.7471	0.67956	0.7268	0.66991	0.68417	0.72208	0.67979	0.69113	0.68884	0.71116	0.7251	0.74936	0.69666	0.69748	0.67734	0.74088	0.71398	0.68317	0.7459	0.70405	0.72213	0.68386	0.68132	0.74335	0.68387	0.71435	0.69761	0.71676	0.72573	0.7165	0.68102	0.71197
		2.369	0.71396	0.70081	0.72668	0.71547	0.67956	0.70979	0.66278	0.68498	0.69774	0.69789	0.71779	0.72107	0.71087	0.72074	0.6977	0.69954	0.71244	0.70694	0.73845	0.68372	0.7148	0.7066	0.75603	0.72739	0.69274	0.70297	0.68192	0.69244	0.74533	0.74326	0.74093	0.6766	0.69209	0.70692	0.69993	0.70969	0.70689	0.68622	0.68479	0.69543	0.71189	0.67064	0.71105	0.73725	0.6873	0.69375	0.69233
		2.4912	0.66658	0.71018	0.70438	0.71146	0.72621	0.6942	0.72692	0.78062	0.67045	0.68619	0.71149	0.66454	0.67756	0.73241	0.70047	0.70971	0.70956	0.7101	0.75685	0.68458	0.71887	0.72863	0.70493	0.68783	0.72567	0.74202	0.7069	0.67795	0.69636	0.73673	0.67507	0.70665	0.72001	0.73204	0.70069	0.70463	0.71875	0.73351	0.71672	0.71099	0.72435	0.71165	0.72342	0.71883	0.70144	0.72314	0.71221
		2.6135	0.72879	0.7083	0.70449	0.72377	0.70635	0.73646	0.68706	0.69657	0.70831	0.70019	0.67321	0.71417	0.70326	0.7307	0.70951	0.71078	0.70249	0.69748	0.68928	0.66195	0.71364	0.71484	0.70034	0.71018	0.71154	0.72182	0.69168	0.69274	0.70474	0.71343	0.70431	0.69904	0.73598	0.69874	0.66328	0.72824	0.67669	0.73445	0.67308	0.69976	0.75225	0.70085	0.69187	0.70199	0.69708	0.75297	0.74375
		2.7357	0.69843	0.71742	0.72898	0.72585	0.67835	0.68841	0.76038	0.71214	0.73457	0.68849	0.70841	0.72254	0.71069	0.70216	0.73407	0.71331	0.71436	0.75126	0.69686	0.65722	0.73201	0.66994	0.6954	0.68073	0.71087	0.71109	0.70232	0.69796	0.71796	0.69616	0.70898	0.67351	0.69483	0.73057	0.72529	0.72448	0.70791	0.68785	0.7047	0.73458	0.71721	0.6808	0.68376	0.74237	0.72341	0.69775	0.72586
		2.858	0.65932	0.69319	0.70463	0.68542	0.70515	0.68721	0.71402	0.71085	0.70239	0.71459	0.68928	0.68878	0.69785	0.73941	0.72619	0.70068	0.7086	0.6967	0.67956	0.77474	0.70411	0.71113	0.66553	0.67863	0.72683	0.70571	0.71168	0.70196	0.72084	0.70082	0.72832	0.72378	0.71327	0.72445	0.70584	0.70662	0.67447	0.71251	0.7493	0.6772	0.74555	0.71056	0.71695	0.71119	0.70408	0.71865	0.6894
		2.9803	0.7187	0.67277	0.70672	0.67779	0.71246	0.6976	0.70864	0.70236	0.70497	0.73286	0.73842	0.72188	0.71002	0.71839	0.69412	0.70185	0.72754	0.70925	0.72225	0.74396	0.71255	0.74407	0.70944	0.68775	0.71918	0.74379	0.68475	0.77157	0.71265	0.72946	0.70859	0.71565	0.68996	0.69084	0.68534	0.73092	0.70824	0.69475	0.70773	0.69901	0.69082	0.72069	0.71301	0.68954	0.73429	0.74809	0.69463
		3.1026	0.71216	0.68605	0.73243	0.66132	0.74061	0.64875	0.71925	0.70471	0.71602	0.74909	0.69218	0.6987	0.72315	0.72329	0.71934	0.67837	0.72256	0.7011	0.69225	0.69637	0.7091	0.71968	0.71775	0.68723	0.72372	0.70329	0.6525	0.71214	0.71832	0.66177	0.72938	0.74083	0.71679	0.69034	0.73399	0.71271	0.71461	0.71127	0.72774	0.69745	0.68857	0.69159	0.70442	0.73338	0.68109	0.66424	0.71661
		3.2249	0.73056	0.68529	0.74151	0.68926	0.68301	0.68094	0.66976	0.68813	0.69063	0.73003	0.67933	0.70845	0.74588	0.71913	0.7395	0.71663	0.70225	0.75466	0.68489	0.70974	0.69111	0.717	0.72924	0.70297	0.76819	0.71229	0.75249	0.69415	0.69361	0.69698	0.69283	0.72815	0.68294	0.69838	0.70477	0.68837	0.71543	0.71572	0.69482	0.70576	0.68835	0.69525	0.71418	0.7062	0.68464	0.65857	0.72039
		3.3472	0.69511	0.72937	0.70003	0.6964	0.7086	0.68296	0.72838	0.70868	0.66831	0.67905	0.70698	0.69877	0.68966	0.74325	0.69647	0.73699	0.73673	0.69976	0.67424	0.70307	0.7236	0.73692	0.69647	0.69947	0.73407	0.73818	0.70447	0.69242	0.6966	0.6556	0.73402	0.70357	0.69303	0.7052	0.6723	0.71609	0.68391	0.70693	0.6936	0.68735	0.72852	0.72636	0.68648	0.70053	0.69805	0.72487	0.74289
		3.4695	0.68067	0.69587	0.72515	0.73799	0.65985	0.69328	0.70188	0.69266	0.70679	0.73915	0.71421	0.69726	0.68285	0.71479	0.70091	0.73068	0.69933	0.70991	0.72999	0.69288	0.6664	0.72874	0.66558	0.68808	0.72252	0.71546	0.72632	0.76593	0.72186	0.72891	0.70564	0.70183	0.68094	0.72311	0.71481	0.70272	0.74441	0.69771	0.72263	0.73208	0.69746	0.7185	0.68672	0.71609	0.67705	0.72192	0.72128
		3.5919	0.74093	0.7388	0.70196	0.68468	0.68558	0.70778	0.66754	0.68996	0.73229	0.6898	0.67638	0.69428	0.74688	0.70777	0.71713	0.71782	0.69345	0.67518	0.7152	0.74266	0.70453	0.68189	0.73473	0.70953	0.69725	0.68783	0.71119	0.6694	0.68244	0.72206	0.72084	0.70705	0.71073	0.75116	0.69895	0.65484	0.74905	0.6857	0.71053	0.69912	0.72263	0.72912	0.68274	0.7027	0.70539	0.72057	0.71685
		3.7143	0.67139	0.75156	0.69299	0.71009	0.68438	0.69672	0.71245	0.65818	0.73546	0.67107	0.68098	0.73355	0.72004	0.69471	0.7013	0.73092	0.69064	0.7118	0.70934	0.66495	0.71517	0.73776	0.68825	0.66045	0.68274	0.68513	0.73724	0.73709	0.7498	0.66337	0.7172	0.68029	0.69423	0.68602	0.73236	0.68441	0.7154	0.69391	0.72447	0.71432	0.69598	0.70976	0.69537	0.71515	0.74284	0.6926	0.72193
		3.8366	0.68523	0.71042	0.71171	0.68651	0.68064	0.71879	0.67559	0.71096	0.68541	0.72809	0.73517	0.70671	0.7109	0.66398	0.73733	0.73174	0.72842	0.68605	0.72328	0.70401	0.70717	0.71153	0.70663	0.68734	0.7598	0.71061	0.70082	0.71276	0.71674	0.7364	0.71152	0.71638	0.71792	0.69843	0.68953	0.72027	0.72901	0.70383	0.71725	0.71382	0.70817	0.69879	0.68426	0.70408	0.7549	0.69885	0.72436
		3.959	0.66749	0.67967	0.69752	0.66001	0.72928	0.68994	0.70383	0.71947	0.72012	0.7135	0.69106	0.69196	0.68583	0.69894	0.69928	0.67891	0.73603	0.67137	0.72766	0.71832	0.69422	0.73811	0.71822	0.66541	0.68154	0.69306	0.70867	0.70062	0.68542	0.72135	0.70768	0.6874	0.69964	0.73903	0.73158	0.72135	0.67408	0.68522	0.73775	0.72567	0.71223	0.73169	0.68934	0.70449	0.68753	0.69345	0.68302
		4.0815	0.71332	0.69525	0.71096	0.72175	0.71707	0.72428	0.69962	0.73039	0.68816	0.71748	0.68397	0.75712	0.73484	0.70091	0.6836	0.69782	0.70131	0.72782	0.70003	0.72658	0.71933	0.73983	0.7045	0.68825	0.7144	0.70482	0.69172	0.68647	0.70961	0.70701	0.71305	0.67281	0.71821	0.70407	0.71538	0.69009	0.71365	0.72391	0.7075	0.72428	0.69931	0.66444	0.67973	0.74745	0.70282	0.71517	0.70041
		4.2039	0.71212	0.69484	0.72598	0.70929	0.68717	0.73245	0.69822	0.71833	0.66847	0.69477	0.71325	0.7141	0.69203	0.72299	0.70946	0.73666	0.68921	0.75738	0.68633	0.71282	0.71598	0.72489	0.74047	0.71807	0.69003	0.72991	0.72533	0.70529	0.69883	0.72536	0.71612	0.67996	0.71554	0.70544	0.70781	0.73275	0.67202	0.72463	0.70033	0.70839	0.71789	0.73164	0.69725	0.69678	0.73407	0.69358	0.70498
		4.3264	0.70254	0.69725	0.76912	0.71864	0.65439	0.73714	0.72184	0.69824	0.70824	0.71943	0.70207	0.73393	0.70882	0.7026	0.74732	0.70385	0.74118	0.66977	0.74286	0.68224	0.73364	0.6983	0.70505	0.65522	0.7015	0.7255	0.73512	0.72725	0.72333	0.68105	0.67436	0.7265	0.70648	0.72022	0.7188	0.68133	0.70073	0.70857	0.70675	0.75468	0.71481	0.72233	0.71952	0.72624	0.70547	0.69436	0.67668
		4.4489	0.71788	0.69572	0.69013	0.70214	0.72141	0.72354	0.6842	0.72932	0.71343	0.70259	0.69183	0.6787	0.70016	0.67451	0.74913	0.71823	0.71322	0.70431	0.70111	0.76082	0.70512	0.74947	0.69304	0.70938	0.67563	0.7277	0.70651	0.68574	0.71307	0.75289	0.72813	0.6999	0.73135	0.7656	0.69093	0.70142	0.71837	0.68884	0.6992	0.69022	0.74065	0.70695	0.69575	0.72132	0.71155	0.7417	0.73202
		4.5714	0.72768	0.69595	0.67235	0.72707	0.717	0.71212	0.72161	0.69697	0.67449	0.71975	0.68877	0.68114	0.68345	0.72155	0.72445	0.71131	0.68835	0.68134	0.68828	0.67719	0.70052	0.74432	0.67819	0.74258	0.72945	0.6832	0.71759	0.72442	0.71202	0.72911	0.75094	0.70566	0.68336	0.71231	0.69182	0.70879	0.73022	0.67308	0.72214	0.72058	0.71724	0.70458	0.6981	0.75149	0.72773	0.66566	0.70342
		4.6939	0.74264	0.71573	0.72661	0.69407	0.73458	0.71695	0.72016	0.71465	0.70187	0.74608	0.68254	0.71163	0.67126	0.72669	0.69703	0.68215	0.71017	0.75193	0.70995	0.7352	0.6736	0.69423	0.69902	0.68461	0.69117	0.71501	0.72736	0.69058	0.72562	0.70244	0.73734	0.73181	0.68993	0.70027	0.69658	0.67762	0.71903	0.7345	0.7133	0.73646	0.686	0.72773	0.75502	0.71137	0.69125	0.678	0.70553
		4.8164	0.73263	0.72848	0.69733	0.71612	0.72034	0.67736	0.73034	0.71013	0.71213	0.7504	0.73098	0.70984	0.68913	0.72183	0.7342	0.7203	0.72986	0.69834	0.69857	0.6989	0.78552	0.74825	0.71517	0.69513	0.72617	0.72083	0.70742	0.72135	0.70941	0.71618	0.71036	0.72439	0.67689	0.75934	0.73076	0.71581	0.70069	0.73814	0.67085	0.72056	0.71704	0.72016	0.6945	0.75483	0.68623	0.69859	0.69921
		4.939	0.7349	0.69333	0.66889	0.68245	0.69106	0.71828	0.6839	0.72503	0.68395	0.72541	0.72752	0.72276	0.67777	0.70203	0.71425	0.70328	0.72467	0.73063	0.73002	0.68279	0.73541	0.69644	0.70506	0.74055	0.67438	0.7006	0.6963	0.71502	0.71287	0.72327	0.72441	0.66901	0.71484	0.70384	0.69041	0.73426	0.69964	0.70665	0.75858	0.71696	0.69474	0.74836	0.70085	0.69005	0.7266	0.72151	0.67742
		5.0616	0.70552	0.72539	0.67047	0.69576	0.67945	0.68395	0.69241	0.70203	0.69595	0.69596	0.69786	0.70962	0.73013	0.71353	0.68246	0.7158	0.71292	0.70305	0.69978	0.73021	0.68997	0.72196	0.71049	0.72978	0.70656	0.7256	0.7154	0.7151	0.71347	0.70078	0.70202	0.73768	0.70386	0.69067	0.74455	0.70794	0.70299	0.7014	0.71593	0.73489	0.69086	0.69447	0.68545	0.7315	0.62023	0.75815	0.69626
		5.1842	0.75091	0.66305	0.6953	0.6797	0.68083	0.66741	0.7058	0.74683	0.70162	0.65722	0.71067	0.72164	0.73318	0.69083	0.70502	0.70275	0.70188	0.71262	0.7163	0.76124	0.7066	0.70227	0.6901	0.70607	0.71421	0.72577	0.67611	0.68116	0.73575	0.75202	0.74974	0.70393	0.69448	0.73029	0.69832	0.74262	0.72242	0.67135	0.72087	0.68684	0.70892	0.72027	0.73088	0.7251	0.70183	0.71829	0.74946
		5.3068	0.68275	0.74415	0.71906	0.74501	0.72023	0.69862	0.72745	0.71657	0.70221	0.6928	0.71696	0.6796	0.71103	0.70556	0.71625	0.75206	0.70026	0.75035	0.71075	0.7015	0.71731	0.72742	0.73626	0.68296	0.72581	0.66618	0.69721	0.72308	0.72934	0.70433	0.69187	0.67679	0.68553	0.69168	0.74684	0.67724	0.71109	0.7187	0.70393	0.73089	0.6741	0.70985	0.70107	0.68846	0.70827	0.72537	0.72497
		5.4295	0.70358	0.71518	0.72014	0.73566	0.67818	0.70719	0.71974	0.75343	0.69872	0.67727	0.70182	0.74655	0.69727	0.70393	0.67612	0.72455	0.66684	0.66398	0.69938	0.71318	0.69625	0.68019	0.73598	0.68743	0.73656	0.69995	0.69101	0.70505	0.75065	0.72324	0.68166	0.7085	0.69789	0.69078	0.70629	0.68353	0.72918	0.69663	0.69338	0.7098	0.66847	0.65867	0.68177	0.7284	0.68233	0.73903	0.71392
		5.5522	0.71264	0.71484	0.72607	0.74834	0.70637	0.68166	0.70238	0.72632	0.73816	0.71041	0.70324	0.70287	0.73507	0.73556	0.70569	0.72776	0.73173	0.71699	0.7279	0.66815	0.71601	0.70355	0.70673	0.68108	0.6787	0.7175	0.68024	0.69589	0.70056	0.71403	0.69769	0.70928	0.7158	0.72401	0.74616	0.69613	0.73245	0.69967	0.68401	0.70527	0.72517	0.68932	0.67861	0.70755	0.68538	0.70925	0.69178
		5.6749	0.67454	0.72796	0.72103	0.68587	0.67697	0.73265	0.72653	0.73293	0.69921	0.68714	0.71516	0.72942	0.72361	0.7155	0.74832	0.72657	0.72915	0.68748	0.72794	0.70416	0.67812	0.72372	0.71495	0.71352	0.74166	0.74151	0.74284	0.70186	0.67871	0.69891	0.69599	0.74608	0.70714	0.73526	0.68004	0.67464	0.71884	0.68206	0.72601	0.71167	0.70975	0.71506	0.66436	0.71201	0.68824	0.74452	0.71863
		5.7976	0.68928	0.72113	0.69965	0.69538	0.67834	0.72352	0.66766	0.67033	0.73354	0.71714	0.69669	0.70326	0.69609	0.74966	0.68344	0.70005	0.7072	0.70019	0.70195	0.70434	0.69071	0.7554	0.73554	0.70486	0.67762	0.6958	0.70415	0.7038	0.69566	0.69393	0.72934	0.72785	0.69913	0.69421	0.73609	0.67677	0.72393	0.69802	0.73732	0.72205	0.71883	0.70807	0.72538	0.69641	0.7381	0.68583	0.68783
		5.9204	0.65679	0.72818	0.73773	0.70345	0.71453	0.71131	0.73474	0.7471	0.6997	0.70949	0.71113	0.70992	0.69441	0.71636	0.66288	0.6946	0.72725	0.71318	0.72275	0.7304	0.71531	0.67149	0.7033	0.71665	0.69855	0.72658	0.66967	0.73417	0.73793	0.70924	0.71337	0.71062	0.74013	0.71486	0.76562	0.69221	0.69599	0.74314	0.73995	0.714	0.70904	0.71219	0.73731	0.72321	0.70595	0.69701	0.73066
		6.0432	0.71736	0.778	0.70412	0.70981	0.69406	0.71218	0.75525	0.73074	0.70395	0.72016	0.69011	0.70922	0.76681	0.69734	0.70616	0.67688	0.71966	0.70688	0.71832	0.70283	0.68474	0.71079	0.70574	0.6993	0.69502	0.6891	0.69602	0.69095	0.71775	0.6962	0.70566	0.70105	0.68154	0.72907	0.65021	0.6582	0.70857	0.69417	0.67915	0.72187	0.71016	0.74943	0.71568	0.71971	0.68787	0.68666	0.69963
		6.166	0.70531	0.73071	0.72365	0.71538	0.74428	0.6673	0.6775	0.72231	0.71691	0.67318	0.7429	0.69612	0.70512	0.70644	0.72742	0.75643	0.71596	0.72212	0.7319	0.69263	0.67119	0.73461	0.68592	0.70044	0.67807	0.7032	0.72513	0.68947	0.68667	0.74072	0.71165	0.70656	0.71336	0.73312	0.71876	0.7014	0.71041	0.70487	0.70424	0.68424	0.69383	0.68018	0.72333	0.71647	0.73979	0.69647	0.718
		6.2888	0.74789	0.7182	0.75467	0.67977	0.68418	0.70062	0.70767	0.71873	0.67778	0.74155	0.74821	0.69561	0.71412	0.70282	0.6909	0.72896	0.73675	0.70365	0.70626	0.73671	0.70677	0.70456	0.69477	0.70168	0.70197	0.7333	0.6834	0.69727	0.72293	0.70159	0.73117	0.6984	0.71863	0.6888	0.66362	0.69531	0.72042	0.71885	0.69752	0.74095	0.70215	0.70357	0.7063	0.67615	0.73581	0.6895	0.68979
		6.4117	0.69186	0.65774	0.70149	0.73388	0.72783	0.70874	0.73796	0.73115	0.6836	0.69733	0.71107	0.70568	0.68633	0.68037	0.74293	0.72389	0.69633	0.73188	0.73491	0.69521	0.67904	0.69376	0.68237	0.70765	0.71894	0.74863	0.69299	0.72872	0.72606	0.67628	0.67721	0.69602	0.73917	0.73736	0.74	0.70365	0.71039	0.71978	0.74158	0.71097	0.75265	0.69822	0.72395	0.71728	0.68006	0.72639	0.71313
		6.5346	0.68911	0.70587	0.70554	0.70268	0.72947	0.73113	0.69552	0.70601	0.70259	0.70837	0.71031	0.71181	0.69007	0.7227	0.72207	0.72016	0.69172	0.67704	0.70013	0.67385	0.6882	0.70694	0.74708	0.76652	0.71285	0.72333	0.70372	0.71668	0.70559	0.68837	0.72259	0.69505	0.7047	0.71019	0.68519	0.70777	0.70137	0.73152	0.70668	0.67776	0.68452	0.69918	0.75502	0.70184	0.72018	0.70965	0.7138
		6.6576	0.69054	0.65733	0.71479	0.68558	0.69214	0.69365	0.65926	0.75586	0.70382	0.72575	0.73275	0.7414	0.71286	0.72751	0.69589	0.66566	0.69364	0.69976	0.72325	0.74168	0.71088	0.7346	0.74242	0.67807	0.68698	0.72097	0.68623	0.70877	0.72029	0.6629	0.72473	0.71844	0.70553	0.7023	0.74398	0.70053	0.71765	0.75556	0.71838	0.72874	0.72229	0.71118	0.68578	0.70651	0.71248	0.71174	0.71215
		6.7805	0.70644	0.70497	0.68672	0.70014	0.7104	0.72683	0.71417	0.71956	0.6856	0.71292	0.71098	0.70637	0.74743	0.73246	0.70613	0.72222	0.71737	0.71959	0.68193	0.73738	0.67455	0.75967	0.70805	0.75498	0.71224	0.69662	0.73672	0.70876	0.68977	0.69841	0.69938	0.68453	0.74356	0.73179	0.70517	0.69427	0.70469	0.7482	0.68446	0.68631	0.74566	0.71758	0.71462	0.69236	0.72082	0.69519	0.71376
		6.9035	0.7211	0.71998	0.70659	0.71345	0.71289	0.6978	0.67033	0.72898	0.6609	0.74527	0.71592	0.69198	0.7267	0.74053	0.7181	0.74993	0.72522	0.7476	0.7156	0.78502	0.69708	0.67939	0.71362	0.71272	0.72856	0.71052	0.71365	0.70287	0.70606	0.7114	0.7047	0.7045	0.7115	0.71754	0.71841	0.72606	0.69466	0.68156	0.74865	0.72419	0.6941	0.65531	0.70828	0.73348	0.76347	0.70452	0.70064
		7.0266	0.69172	0.74637	0.7076	0.74904	0.71145	0.69274	0.75331	0.69836	0.71201	0.7172	0.72644	0.71785	0.69789	0.70272	0.7325	0.69775	0.71764	0.71606	0.67956	0.72108	0.74042	0.70652	0.67829	0.67905	0.71417	0.70856	0.68683	0.72191	0.69289	0.68966	0.69319	0.72409	0.71112	0.69468	0.68799	0.69821	0.70477	0.69927	0.71144	0.70341	0.73855	0.72125	0.69526	0.7082	0.73838	0.69466	0.72647
		7.1496	0.70641	0.71754	0.69603	0.72482	0.75821	0.77122	0.68658	0.73623	0.70455	0.71148	0.70583	0.69707	0.72873	0.68348	0.70836	0.72981	0.72282	0.67203	0.70493	0.67846	0.7255	0.7347	0.75138	0.70902	0.68559	0.70509	0.72732	0.7112	0.68967	0.69696	0.70156	0.70537	0.74141	0.72154	0.72162	0.68251	0.73156	0.71086	0.70061	0.70134	0.68029	0.72586	0.69555	0.72138	0.74267	0.73348	0.70089
		7.2727	0.69482	0.6884	0.72168	0.71833	0.71065	0.69447	0.71486	0.68843	0.67844	0.689	0.68159	0.71796	0.70419	0.73658	0.71053	0.70195	0.71772	0.75724	0.70754	0.70599	0.7073	0.72702	0.71383	0.74213	0.69955	0.71143	0.69738	0.73288	0.70566	0.67635	0.76131	0.70413	0.70032	0.7263	0.70397	0.71843	0.73603	0.73959	0.7445	0.71773	0.7124	0.712	0.76988	0.71646	0.70954	0.73523	0.73555
		7.3959	0.68571	0.72995	0.68962	0.68145	0.67869	0.73163	0.72643	0.74107	0.69459	0.69753	0.71027	0.67415	0.69945	0.69444	0.74663	0.72542	0.69997	0.7418	0.69337	0.68837	0.724	0.7005	0.72905	0.70798	0.67045	0.71533	0.72375	0.73075	0.67828	0.71484	0.68814	0.71385	0.71892	0.66262	0.71591	0.70528	0.69484	0.69485	0.71196	0.76994	0.70436	0.6925	0.67976	0.71772	0.72477	0.72867	0.71759
		7.519	0.67724	0.70527	0.68742	0.70969	0.7693	0.7153	0.71726	0.73505	0.71324	0.687	0.68054	0.69891	0.74414	0.65832	0.69309	0.69456	0.7349	0.69505	0.71069	0.72799	0.67859	0.68259	0.72078	0.70972	0.70754	0.71271	0.6486	0.68043	0.74798	0.74313	0.7052	0.72453	0.67275	0.72238	0.69556	0.72853	0.6631	0.69953	0.79644	0.69584	0.65873	0.7292	0.72189	0.75443	0.68722	0.68954	0.71993
		7.6422	0.73661	0.69915	0.73633	0.6962	0.72391	0.68599	0.71389	0.74734	0.66535	0.74024	0.72304	0.70674	0.69956	0.72975	0.66667	0.67965	0.70865	0.70632	0.71971	0.7206	0.69503	0.74337	0.71622	0.7144	0.64291	0.67478	0.71478	0.67863	0.73469	0.76991	0.70229	0.70284	0.73104	0.71388	0.71317	0.72036	0.73878	0.68198	0.74486	0.72744	0.74924	0.74918	0.69302	0.71692	0.71858	0.71153	0.71743
		7.7654	0.71803	0.72071	0.69112	0.6904	0.69681	0.71653	0.71162	0.71343	0.71004	0.73298	0.70951	0.74155	0.69779	0.73396	0.72101	0.71177	0.63785	0.698	0.69373	0.67957	0.72696	0.70749	0.68672	0.70227	0.68152	0.70597	0.70934	0.70046	0.7076	0.68382	0.72491	0.68294	0.67765	0.68239	0.70385	0.70799	0.73915	0.68863	0.70745	0.70613	0.67621	0.71522	0.72967	0.69711	0.7454	0.69616	0.73854
		7.8887	0.68965	0.70901	0.69347	0.68584	0.69791	0.71335	0.67921	0.72782	0.70797	0.69222	0.69553	0.71054	0.70205	0.69704	0.73945	0.72769	0.67645	0.70913	0.73086	0.74741	0.70453	0.71689	0.70032	0.6976	0.70682	0.7355	0.72433	0.69336	0.71679	0.69104	0.67142	0.68436	0.74369	0.68223	0.64806	0.71678	0.70504	0.74584	0.72297	0.71199	0.7011	0.72924	0.68312	0.74329	0.68383	0.73446	0.67923
		8.012	0.70734	0.7216	0.73561	0.65457	0.70081	0.7146	0.75173	0.70578	0.69919	0.69595	0.70995	0.73105	0.74298	0.69201	0.71093	0.70453	0.71128	0.74172	0.70932	0.71413	0.71083	0.71421	0.69202	0.69744	0.71917	0.72437	0.70209	0.72134	0.67861	0.70755	0.71406	0.72787	0.67684	0.70701	0.7179	0.70153	0.7542	0.71834	0.69187	0.68401	0.68904	0.71867	0.6796	0.69116	0.70092	0.70881	0.74507
		8.1354	0.74009	0.70694	0.71611	0.65891	0.72021	0.72507	0.71622	0.71618	0.67602	0.71814	0.72715	0.70233	0.69983	0.76236	0.70502	0.69574	0.71736	0.71587	0.7329	0.71207	0.76253	0.71059	0.71866	0.71841	0.71838	0.69747	0.70725	0.77808	0.76092	0.73404	0.74023	0.68587	0.69938	0.71927	0.71165	0.69821	0.68235	0.71689	0.72367	0.72555	0.7167	0.71669	0.69795	0.71009	0.72106	0.73529	0.7269
		8.2588	0.71587	0.7044	0.68919	0.72312	0.69721	0.69443	0.69715	0.69843	0.74073	0.70449	0.74784	0.73291	0.69636	0.67465	0.72669	0.68346	0.75371	0.734	0.67694	0.75933	0.71335	0.70371	0.74787	0.7292	0.66826	0.6859	0.72499	0.73758	0.71502	0.69439	0.67188	0.70114	0.71024	0.71951	0.69164	0.70127	0.73996	0.69327	0.66616	0.71278	0.6773	0.72261	0.71624	0.73124	0.71513	0.70039	0.70441
		8.3822	0.72863	0.66738	0.73208	0.71707	0.69722	0.69965	0.74509	0.7121	0.71311	0.66539	0.70577	0.7259	0.71507	0.69028	0.70535	0.71908	0.67717	0.71243	0.67913	0.67656	0.7417	0.71636	0.66847	0.744	0.66561	0.70489	0.70714	0.7058	0.71051	0.66751	0.68643	0.69227	0.68708	0.68367	0.71766	0.71855	0.68208	0.71217	0.70635	0.73256	0.68093	0.71565	0.73672	0.74121	0.69145	0.71607	0.77372
		8.5056	0.73121	0.72386	0.73214	0.66124	0.7132	0.71106	0.71023	0.68433	0.74634	0.71458	0.71488	0.64793	0.72256	0.71952	0.68385	0.72676	0.72737	0.75389	0.69891	0.70929	0.73191	0.73521	0.68868	0.71117	0.69612	0.70644	0.67901	0.72179	0.70864	0.69572	0.70687	0.73924	0.71576	0.70506	0.71331	0.69374	0.70256	0.69405	0.67694	0.71897	0.7224	0.71531	0.70999	0.70804	0.69921	0.72222	0.70672
		8.6291	0.70334	0.71692	0.72029	0.72595	0.74547	0.72417	0.70263	0.74096	0.66341	0.73413	0.72195	0.7335	0.749	0.74115	0.73391	0.71642	0.71681	0.68494	0.70683	0.73043	0.72209	0.71043	0.70829	0.69632	0.68292	0.70665	0.70019	0.69735	0.72789	0.68883	0.72039	0.67504	0.69689	0.73839	0.70327	0.7293	0.70931	0.70068	0.71324	0.69579	0.68249	0.7229	0.6872	0.69138	0.73667	0.68643	0.70423
		8.7527	0.71412	0.7353	0.72044	0.68987	0.70913	0.73987	0.69836	0.7285	0.70071	0.67659	0.72758	0.70884	0.67095	0.74647	0.7154	0.66986	0.71021	0.65695	0.7064	0.72074	0.70169	0.71398	0.74183	0.75088	0.68901	0.73975	0.67269	0.74966	0.72884	0.73031	0.77903	0.69491	0.76146	0.70395	0.70721	0.70907	0.72758	0.72203	0.69459	0.72927	0.67826	0.69861	0.7148	0.72012	0.72593	0.68296	0.71399
		8.8763	0.69512	0.67268	0.68921	0.69693	0.72673	0.70436	0.73501	0.66033	0.66985	0.68683	0.70782	0.72597	0.72933	0.69082	0.73445	0.70382	0.73896	0.71288	0.66598	0.69559	0.73999	0.70161	0.71051	0.70812	0.72943	0.71436	0.71025	0.74119	0.68988	0.68038	0.70967	0.68671	0.71672	0.74528	0.75502	0.74089	0.72305	0.72212	0.68215	0.75955	0.7151	0.67883	0.67938	0.71247	0.73473	0.70106	0.71062
		8.9999	0.71088	0.72115	0.69282	0.75322	0.67492	0.70505	0.68686	0.70155	0.71338	0.67873	0.70379	0.67271	0.6921	0.73114	0.69654	0.69224	0.72667	0.71004	0.72941	0.70798	0.70026	0.693	0.66589	0.69227	0.74077	0.71548	0.71469	0.74695	0.70585	0.7271	0.71723	0.70279	0.68673	0.6576	0.66724	0.74231	0.67849	0.7269	0.72902	0.72434	0.73218	0.68902	0.6999	0.73862	0.677	0.70016	0.72128
		9.1236	0.71521	0.75217	0.69873	0.71611	0.72281	0.6718	0.68463	0.74285	0.70301	0.71429	0.7273	0.69634	0.68113	0.70081	0.68025	0.7018	0.70183	0.71994	0.66259	0.68976	0.70824	0.69044	0.7276	0.71608	0.74987	0.69061	0.68067	0.72348	0.68698	0.68494	0.68097	0.68801	0.69518	0.66525	0.72388	0.73117	0.68592	0.68574	0.6988	0.70136	0.71487	0.69689	0.71289	0.69704	0.70452	0.69215	0.69136
		9.2473	0.69415	0.74294	0.69494	0.7212	0.74259	0.67874	0.67575	0.72958	0.69852	0.68365	0.72524	0.68735	0.68979	0.70776	0.71261	0.71226	0.675	0.69087	0.73361	0.69529	0.69609	0.71304	0.71627	0.70814	0.73799	0.73578	0.71144	0.7504	0.68838	0.76086	0.76349	0.72986	0.71566	0.70772	0.70699	0.71168	0.68279	0.68689	0.69287	0.72765	0.69721	0.70789	0.69102	0.74743	0.70606	0.74372	0.74327
		9.371	0.70355	0.73193	0.68588	0.69835	0.71562	0.68537	0.74547	0.66931	0.68571	0.74673	0.71827	0.69443	0.6887	0.71284	0.70448	0.66894	0.70322	0.68968	0.68096	0.66553	0.67096	0.67996	0.75014	0.72764	0.73838	0.72399	0.71013	0.72066	0.70593	0.71543	0.7227	0.68299	0.69946	0.7314	0.72224	0.74131	0.71937	0.68173	0.71542	0.71999	0.67522	0.73694	0.71628	0.72483	0.6903	0.71882	0.70491
		9.4948	0.72015	0.74132	0.71805	0.71458	0.64103	0.77639	0.73168	0.72025	0.67898	0.70316	0.75741	0.67649	0.71601	0.71514	0.68973	0.70105	0.70342	0.66819	0.69697	0.77664	0.70245	0.7703	0.70673	0.67388	0.6996	0.70317	0.73147	0.72648	0.69278	0.70988	0.71485	0.70164	0.68359	0.71745	0.67976	0.72367	0.68492	0.74575	0.74987	0.69721	0.69871	0.69781	0.71079	0.71363	0.7396	0.71175	0.70081
		9.6187	0.7365	0.67374	0.71199	0.7206	0.69101	0.72574	0.6477	0.67001	0.7304	0.67656	0.7297	0.7307	0.68364	0.69687	0.71997	0.75204	0.73544	0.67106	0.71363	0.73031	0.76271	0.72378	0.72049	0.70501	0.7845	0.72892	0.69846	0.73313	0.68013	0.711	0.70404	0.70252	0.72878	0.72798	0.7029	0.69596	0.70458	0.73335	0.74201	0.69059	0.7057	0.68828	0.71592	0.73654	0.69519	0.69763	0.71697
		9.7425	0.68968	0.72907	0.70894	0.74074	0.69398	0.73272	0.68311	0.73714	0.69416	0.72627	0.72452	0.66658	0.75438	0.67771	0.73119	0.72436	0.68013	0.7018	0.72184	0.73012	0.73106	0.71521	0.70932	0.71437	0.70565	0.70192	0.68391	0.69841	0.68896	0.68903	0.74179	0.74441	0.70645	0.7174	0.73524	0.68008	0.70939	0.69944	0.70746	0.74181	0.74677	0.67927	0.71105	0.68003	0.76224	0.72806	0.71278
		9.8665	0.70498	0.73378	0.73707	0.72376	0.71718	0.72996	0.71	0.70496	0.7473	0.72014	0.68401	0.71084	0.68962	0.73721	0.72268	0.75792	0.71092	0.70498	0.77421	0.69866	0.70606	0.72474	0.68354	0.6707	0.68968	0.68206	0.70767	0.68916	0.71009	0.73182	0.74648	0.7397	0.6878	0.66019	0.73698	0.71326	0.72944	0.71352	0.70467	0.71789	0.73349	0.705	0.7121	0.71848	0.71959	0.68848	0.70695
		9.9905	0.74699	0.71475	0.67871	0.69551	0.73687	0.72754	0.7031	0.73085	0.76723	0.68424	0.72429	0.71576	0.69326	0.7373	0.67408	0.7055	0.70667	0.6904	0.69626	0.68173	0.72131	0.73768	0.68497	0.69967	0.7069	0.68277	0.73075	0.71079	0.66794	0.72566	0.7431	0.71382	0.70268	0.68885	0.68696	0.74298	0.72829	0.70151	0.71804	0.68386	0.72632	0.68729	0.71157	0.69715	0.7361	0.75071	0.75244
		10.114	0.7166	0.69488	0.73983	0.66955	0.74088	0.70759	0.68869	0.73204	0.72543	0.72109	0.73733	0.6967	0.68386	0.65345	0.70807	0.7453	0.67335	0.68522	0.72864	0.70328	0.73355	0.67218	0.73499	0.71742	0.70476	0.71432	0.73919	0.70085	0.73514	0.68556	0.72952	0.73516	0.68844	0.71082	0.70197	0.72997	0.75131	0.71371	0.6891	0.71187	0.71776	0.72451	0.6992	0.72123	0.70013	0.687	0.71086
		10.239	0.72643	0.67786	0.72377	0.69413	0.68097	0.74978	0.69112	0.68881	0.70741	0.74978	0.68677	0.72552	0.67635	0.69508	0.68904	0.74936	0.69382	0.75305	0.7356	0.68348	0.687	0.70596	0.68776	0.73881	0.69971	0.71586	0.71097	0.69422	0.74024	0.70724	0.72839	0.70334	0.71312	0.676	0.6626	0.72725	0.68698	0.75415	0.69529	0.72115	0.71543	0.68697	0.70353	0.68232	0.74708	0.75839	0.74225
		10.363	0.71027	0.72412	0.75938	0.69664	0.73417	0.70352	0.74955	0.72536	0.6988	0.70416	0.69155	0.70349	0.71412	0.72252	0.71998	0.69691	0.69905	0.742	0.73267	0.69545	0.72807	0.64987	0.68243	0.70711	0.71636	0.71247	0.7315	0.72663	0.75187	0.70648	0.6911	0.73732	0.72114	0.69946	0.68297	0.71291	0.71106	0.69598	0.71557	0.72241	0.65998	0.74235	0.73169	0.74202	0.75379	0.7053	0.74134
		10.487	0.71437	0.68897	0.69922	0.7433	0.71524	0.73976	0.73775	0.73696	0.67804	0.70554	0.75778	0.73376	0.71092	0.71214	0.71683	0.69939	0.73111	0.7073	0.72643	0.70662	0.70157	0.72847	0.74092	0.70115	0.7076	0.71493	0.70132	0.68661	0.73208	0.70306	0.70456	0.71481	0.67641	0.6682	0.71255	0.70069	0.71641	0.72864	0.63965	0.70639	0.71196	0.69741	0.71692	0.68867	0.72347	0.6767	0.72468
		10.611	0.67677	0.71672	0.71804	0.6909	0.71767	0.73856	0.696	0.71944	0.68025	0.73335	0.79114	0.68356	0.72808	0.70659	0.70568	0.69807	0.70041	0.7036	0.69707	0.7131	0.73926	0.69545	0.73462	0.68045	0.726	0.71854	0.73611	0.7021	0.7029	0.67423	0.71703	0.70224	0.67109	0.75007	0.7009	0.72635	0.72183	0.71569	0.70945	0.71539	0.73326	0.75539	0.71725	0.6611	0.70951	0.70498	0.67625
		10.735	0.70731	0.75643	0.70507	0.75463	0.71666	0.68964	0.7291	0.698	0.73579	0.72365	0.72222	0.70351	0.73455	0.69538	0.70889	0.72743	0.65304	0.71408	0.70303	0.70223	0.72022	0.72573	0.7007	0.71131	0.71583	0.68812	0.70073	0.74448	0.69837	0.68926	0.71146	0.65836	0.72229	0.72398	0.73782	0.7138	0.74151	0.66305	0.69644	0.73939	0.68776	0.71105	0.69866	0.72087	0.70866	0.76434	0.712
		10.86	0.68842	0.75639	0.71715	0.66426	0.6965	0.70728	0.69988	0.69345	0.70269	0.6987	0.73162	0.68111	0.73784	0.7196	0.69019	0.69834	0.69746	0.66191	0.70264	0.68955	0.70344	0.70131	0.69715	0.68263	0.70073	0.68666	0.73487	0.70037	0.70573	0.72525	0.70239	0.73238	0.71556	0.69635	0.72783	0.70891	0.6978	0.72428	0.71467	0.70884	0.72238	0.70689	0.6961	0.70279	0.66806	0.77339	0.72211
		10.984	0.7075	0.71814	0.6948	0.75067	0.67514	0.73619	0.73182	0.7147	0.69402	0.69198	0.72303	0.67282	0.71628	0.69268	0.73024	0.70429	0.71509	0.69449	0.69129	0.72599	0.72162	0.74932	0.76808	0.71694	0.71201	0.71188	0.6942	0.67445	0.68572	0.74156	0.72334	0.7179	0.70889	0.68507	0.69474	0.73135	0.71797	0.66468	0.70567	0.70928	0.7343	0.73177	0.68621	0.74088	0.68904	0.71563	0.69958
		11.108	0.70719	0.74179	0.70808	0.70873	0.69556	0.72299	0.70685	0.71604	0.74185	0.69658	0.72558	0.70515	0.69316	0.71649	0.70883	0.68101	0.71915	0.72161	0.71128	0.72564	0.71904	0.71661	0.70355	0.73942	0.66779	0.67404	0.68893	0.69282	0.66837	0.72385	0.75341	0.68767	0.76348	0.66604	0.74537	0.72121	0.70904	0.68625	0.65974	0.68274	0.7042	0.68172	0.71632	0.67199	0.71593	0.69484	0.68492
		11.233	0.706	0.6951	0.67682	0.74528	0.75108	0.67507	0.66207	0.71871	0.744	0.7205	0.7028	0.74296	0.68699	0.69542	0.72434	0.67734	0.68561	0.72356	0.74888	0.74146	0.70412	0.70804	0.72889	0.73549	0.7114	0.71269	0.72449	0.69338	0.69292	0.73641	0.70217	0.64113	0.69671	0.72941	0.669	0.73815	0.68976	0.71488	0.67989	0.69789	0.6872	0.71374	0.73626	0.70654	0.72969	0.7343	0.75
		11.357	0.72439	0.70629	0.71215	0.69723	0.74002	0.72538	0.72195	0.70731	0.7915	0.67292	0.65696	0.70916	0.68762	0.69741	0.70991	0.74658	0.70451	0.6941	0.72006	0.70701	0.72168	0.73793	0.72051	0.72036	0.70515	0.72337	0.713	0.70216	0.739	0.67235	0.68585	0.70091	0.73777	0.7502	0.72264	0.69028	0.70855	0.70042	0.69434	0.7246	0.71516	0.6849	0.72906	0.75735	0.69719	0.65991	0.67266
		11.482	0.68186	0.71242	0.6868	0.72412	0.68185	0.74437	0.70571	0.70574	0.70908	0.74116	0.67465	0.70119	0.74269	0.71123	0.70583	0.70516	0.71461	0.69402	0.7028	0.7229	0.69554	0.72759	0.67935	0.702	0.7009	0.73967	0.73817	0.70321	0.69209	0.72485	0.68336	0.72412	0.65022	0.67895	0.68481	0.74986	0.70342	0.7229	0.71568	0.69865	0.70953	0.6999	0.69942	0.73866	0.6974	0.70079	0.72572
		11.607	0.72249	0.69025	0.73465	0.7042	0.67816	0.74394	0.71352	0.72419	0.71031	0.70757	0.69118	0.71616	0.68998	0.70103	0.70354	0.72637	0.73455	0.70495	0.69906	0.78062	0.68244	0.75914	0.69769	0.68703	0.68433	0.70695	0.70591	0.71203	0.72056	0.68757	0.64263	0.74865	0.69208	0.69074	0.73455	0.72349	0.75096	0.7051	0.73363	0.69428	0.73138	0.68492	0.69859	0.70163	0.69557	0.71615	0.70768
		11.731	0.67904	0.69762	0.70709	0.71218	0.7411	0.68732	0.74659	0.72651	0.7282	0.70193	0.74672	0.71664	0.74672	0.71335	0.70182	0.6842	0.74435	0.68843	0.65945	0.70606	0.72168	0.72086	0.67182	0.73984	0.713	0.77421	0.69636	0.73947	0.67101	0.70532	0.71044	0.66247	0.72316	0.7415	0.70304	0.72426	0.72425	0.69711	0.69027	0.71543	0.73624	0.66634	0.7475	0.70649	0.73068	0.71305	0.73766
		11.856	0.7643	0.72566	0.69439	0.75419	0.66798	0.67289	0.72104	0.69456	0.71136	0.70878	0.72601	0.73584	0.69797	0.70015	0.68237	0.70747	0.69693	0.69156	0.68625	0.70533	0.71357	0.72221	0.71664	0.69371	0.69705	0.69489	0.73269	0.71238	0.70743	0.72918	0.72778	0.73423	0.7298	0.68095	0.71228	0.67125	0.73248	0.75544	0.70078	0.69674	0.70964	0.70154	0.73552	0.72875	0.72242	0.72231	0.70842
		11.981	0.64925	0.72733	0.68566	0.73556	0.72382	0.71982	0.71243	0.72911	0.71672	0.71856	0.72635	0.65653	0.69268	0.69916	0.72314	0.72147	0.74878	0.69331	0.73556	0.7043	0.67442	0.70367	0.66172	0.71671	0.75771	0.70377	0.7193	0.64244	0.6943	0.71586	0.68176	0.74141	0.70587	0.75467	0.72072	0.72003	0.71869	0.69434	0.74418	0.73187	0.71281	0.71826	0.73151	0.73166	0.69107	0.7168	0.70434
		12.106	0.70847	0.71896	0.69561	0.70886	0.66839	0.66521	0.71589	0.70058	0.7404	0.74432	0.71156	0.71321	0.7345	0.70164	0.72079	0.70143	0.69489	0.71184	0.74372	0.72206	0.7	0.69739	0.7065	0.68321	0.73217	0.73957	0.73712	0.69671	0.73196	0.7072	0.70639	0.7242	0.71611	0.71299	0.70812	0.72136	0.7255	0.70758	0.74723	0.69678	0.70191	0.74653	0.70056	0.73628	0.71051	0.74062	0.65844
		12.231	0.7205	0.70993	0.68809	0.74811	0.74903	0.7523	0.78693	0.71416	0.76011	0.68027	0.71689	0.69543	0.70624	0.74878	0.69561	0.75998	0.72471	0.73453	0.70601	0.70131	0.73869	0.71663	0.74295	0.67575	0.74019	0.69257	0.71668	0.69001	0.74375	0.68632	0.6673	0.67363	0.7229	0.68677	0.69009	0.7199	0.72487	0.69256	0.72228	0.71013	0.71187	0.73144	0.74014	0.69897	0.72544	0.735	0.70221
		12.356	0.71672	0.69327	0.66203	0.72507	0.72399	0.69979	0.71367	0.72361	0.74555	0.6607	0.71068	0.67147	0.74392	0.72951	0.71946	0.70163	0.72392	0.72907	0.72519	0.7153	0.73889	0.71827	0.73852	0.73318	0.72904	0.69803	0.69059	0.7121	0.75783	0.70098	0.72025	0.70027	0.68965	0.75574	0.72989	0.69482	0.71294	0.68469	0.72832	0.79377	0.68644	0.7443	0.69027	0.72662	0.71455	0.68065	0.72579
		12.481	0.72331	0.73618	0.67491	0.73333	0.69083	0.70244	0.72077	0.70441	0.70543	0.71796	0.72131	0.72787	0.68156	0.69904	0.7451	0.7101	0.6862	0.68242	0.70976	0.67487	0.7123	0.70343	0.71677	0.73676	0.71623	0.72488	0.74093	0.68836	0.71388	0.71624	0.71282	0.70496	0.70208	0.71714	0.70466	0.70115	0.70234	0.67559	0.73014	0.70314	0.75752	0.70312	0.70794	0.70272	0.70383	0.7072	0.69869
		12.606	0.72541	0.74487	0.73831	0.72935	0.6998	0.76636	0.72936	0.74513	0.74437	0.71721	0.68008	0.69458	0.70341	0.712	0.71437	0.69216	0.71269	0.67031	0.72901	0.70497	0.71647	0.71789	0.68542	0.69868	0.71496	0.72807	0.66884	0.68199	0.67391	0.72457	0.69441	0.70443	0.68149	0.74852	0.72856	0.7263	0.72562	0.70016	0.67432	0.74938	0.74886	0.71705	0.68021	0.70739	0.72395	0.70265	0.73396
		12.731	0.66819	0.68654	0.73932	0.70394	0.75414	0.69342	0.742	0.72553	0.70581	0.69888	0.68466	0.70357	0.7194	0.71493	0.6861	0.71549	0.66714	0.69843	0.698	0.71978	0.73456	0.74026	0.71926	0.75417	0.71368	0.74	0.70899	0.68494	0.68858	0.69659	0.72852	0.7211	0.68403	0.69937	0.72178	0.71589	0.71335	0.73637	0.6817	0.73346	0.69188	0.7454	0.73232	0.7134	0.67283	0.68142	0.69582
		12.856	0.72532	0.66797	0.71473	0.71088	0.74609	0.74322	0.71295	0.73535	0.74278	0.70303	0.71652	0.69785	0.68538	0.73414	0.70071	0.67702	0.69423	0.6922	0.70371	0.71289	0.72843	0.70233	0.71644	0.70652	0.72342	0.6969	0.71367	0.71708	0.69777	0.75266	0.69294	0.68528	0.71006	0.74472	0.71743	0.7023	0.7226	0.71459	0.71887	0.71068	0.65676	0.74683	0.69301	0.70341	0.70287	0.70892	0.72926
		12.982	0.72811	0.71542	0.74481	0.68142	0.69186	0.6839	0.69485	0.73943	0.68118	0.70343	0.68047	0.68824	0.68616	0.69848	0.72003	0.73713	0.69144	0.75044	0.7087	0.7098	0.73581	0.72745	0.70134	0.7368	0.71076	0.72661	0.6882	0.74133	0.71381	0.74435	0.70672	0.69222	0.69359	0.69241	0.69137	0.67288	0.72675	0.72306	0.67234	0.72574	0.6591	0.69359	0.75284	0.73662	0.73042	0.67763	0.69511
		13.107	0.73295	0.72661	0.68595	0.73018	0.70198	0.71214	0.70483	0.71566	0.73802	0.7056	0.66345	0.71471	0.73413	0.72201	0.69652	0.707	0.69542	0.69673	0.64464	0.72305	0.74185	0.69972	0.71768	0.6944	0.72673	0.70388	0.70087	0.72164	0.73163	0.69719	0.69582	0.73951	0.71346	0.7412	0.68753	0.66564	0.72201	0.67768	0.68432	0.73662	0.70114	0.70828	0.71641	0.66336	0.70677	0.70282	0.72917
		13.232	0.6929	0.67323	0.70966	0.71102	0.68025	0.77651	0.73881	0.71038	0.72339	0.66148	0.69595	0.70641	0.72716	0.69368	0.70388	0.72012	0.75991	0.66121	0.7509	0.74117	0.70369	0.67704	0.7552	0.70611	0.70017	0.70558	0.69963	0.7184	0.75989	0.75315	0.7181	0.70906	0.72961	0.70646	0.74467	0.72345	0.70498	0.6809	0.64712	0.70254	0.75697	0.71084	0.72578	0.71277	0.65767	0.72319	0.70871
		13.358	0.70543	0.70875	0.71351	0.71908	0.6912	0.70079	0.67391	0.71529	0.72616	0.71383	0.71053	0.72602	0.6894	0.7074	0.69539	0.71624	0.69198	0.70077	0.67276	0.68795	0.7411	0.72506	0.74193	0.70922	0.6802	0.68177	0.74551	0.73406	0.68087	0.74957	0.72197	0.7019	0.6989	0.7085	0.74407	0.67586	0.70998	0.70519	0.67885	0.70027	0.7356	0.73836	0.68299	0.74187	0.711	0.69651	0.73179
		13.483	0.72312	0.69692	0.70486	0.74013	0.69567	0.70053	0.68345	0.71324	0.70593	0.72227	0.67709	0.6912	0.68462	0.68921	0.71158	0.73668	0.73402	0.71707	0.72102	0.70597	0.73645	0.73321	0.71628	0.74263	0.67405	0.70211	0.71279	0.72498	0.70299	0.71393	0.75883	0.66693	0.75069	0.7194	0.7038	0.70142	0.69995	0.69992	0.74277	0.69056	0.7105	0.67708	0.71391	0.69786	0.70224	0.69949	0.65056
		13.609	0.74554	0.68905	0.66647	0.74102	0.72936	0.7332	0.71403	0.70889	0.6794	0.69801	0.69771	0.67966	0.70453	0.67664	0.74602	0.71	0.72143	0.72645	0.71372	0.71949	0.72562	0.70481	0.72967	0.71511	0.68661	0.70603	0.6969	0.7421	0.73083	0.70352	0.72467	0.72493	0.75769	0.66296	0.71344	0.66569	0.70568	0.67575	0.74622	0.70502	0.72508	0.75195	0.72993	0.6885	0.70053	0.69757	0.71747
		13.735	0.69824	0.6746	0.7174	0.75367	0.70119	0.72765	0.66758	0.6922	0.68801	0.69406	0.68508	0.686	0.71505	0.7147	0.7273	0.68594	0.73689	0.68151	0.67904	0.6974	0.67279	0.71449	0.73174	0.71907	0.70489	0.73582	0.69684	0.72446	0.73476	0.71757	0.68975	0.70526	0.69381	0.69911	0.71101	0.7642	0.74565	0.71111	0.71332	0.72567	0.70234	0.72454	0.74107	0.68694	0.68871	0.67924	0.72937
		13.86	0.7269	0.6987	0.69793	0.74144	0.66309	0.71627	0.71301	0.73028	0.73169	0.72053	0.70757	0.70145	0.69263	0.72738	0.70443	0.70324	0.69504	0.69163	0.71362	0.7077	0.71907	0.69224	0.68956	0.69718	0.7227	0.6924	0.75366	0.69926	0.73924	0.69816	0.71497	0.67627	0.70781	0.70381	0.7619	0.70257	0.71281	0.71997	0.73071	0.67733	0.69077	0.7117	0.74454	0.7151	0.6927	0.72298	0.67588
		13.986	0.69169	0.70772	0.67615	0.73453	0.69112	0.72954	0.73391	0.7118	0.73931	0.73099	0.74487	0.71324	0.71211	0.71268	0.71215	0.71121	0.72013	0.69511	0.72503	0.66564	0.74541	0.70739	0.73812	0.71138	0.69368	0.73895	0.73762	0.70003	0.70511	0.70866	0.71845	0.71791	0.72631	0.68743	0.77003	0.70617	0.65252	0.685	0.68445	0.70703	0.7101	0.71356	0.70893	0.70376	0.74194	0.70665	0.71022
		14.112	0.6829	0.6927	0.74249	0.69864	0.7128	0.70799	0.66589	0.70867	0.69677	0.71568	0.72936	0.67291	0.70683	0.72378	0.728	0.68798	0.71083	0.73298	0.71935	0.71545	0.70748	0.76727	0.68778	0.74685	0.68984	0.74334	0.71405	0.72646	0.72311	0.66413	0.71306	0.70628	0.67627	0.71983	0.73069	0.66369	0.72102	0.71287	0.70244	0.72978	0.66692	0.72586	0.70936	0.71429	0.71395	0.71631	0.73308
		14.238	0.7363	0.74083	0.72449	0.73331	0.73279	0.68769	0.72889	0.73521	0.72975	0.70236	0.68174	0.63109	0.67268	0.7076	0.75547	0.68852	0.72585	0.74112	0.73862	0.71598	0.73226	0.74146	0.68834	0.73481	0.68378	0.70921	0.75905	0.72783	0.75432	0.73806	0.7026	0.70768	0.72629	0.6947	0.73383	0.69431	0.66594	0.67629	0.71444	0.73353	0.70837	0.6811	0.71299	0.72413	0.67393	0.75696	0.73486
		14.364	0.71403	0.75859	0.66667	0.71045	0.72406	0.73253	0.71839	0.72735	0.70821	0.6848	0.67761	0.73185	0.71489	0.65895	0.72935	0.74817	0.7612	0.69371	0.71239	0.70406	0.70805	0.71488	0.74402	0.74709	0.7307	0.73416	0.73421	0.69397	0.72139	0.7277	0.707	0.72828	0.72052	0.71383	0.7015	0.73635	0.71677	0.71153	0.74768	0.68229	0.73825	0.70168	0.70478	0.75933	0.68424	0.72989	0.73008
		14.49	0.72708	0.74889	0.71881	0.73746	0.72738	0.68151	0.69189	0.69162	0.72423	0.70528	0.72538	0.67515	0.71565	0.73081	0.70097	0.72717	0.69399	0.71297	0.67505	0.71803	0.6677	0.72782	0.72985	0.68883	0.70733	0.74459	0.66658	0.72481	0.72444	0.72452	0.71043	0.67173	0.71242	0.73522	0.7274	0.69089	0.66935	0.68987	0.68256	0.70683	0.73658	0.68241	0.73164	0.7114	0.70456	0.70256	0.71067
		14.616	0.69377	0.70632	0.69409	0.70529	0.70127	0.72175	0.74281	0.6696	0.70732	0.64354	0.72315	0.71158	0.71711	0.69589	0.71789	0.7152	0.69805	0.6978	0.71416	0.70833	0.65696	0.6839	0.67445	0.68915	0.72221	0.69079	0.71351	0.7067	0.70765	0.67643	0.68747	0.71346	0.69399	0.72725	0.74319	0.71318	0.75688	0.71172	0.709	0.70264	0.72374	0.70295	0.69138	0.7022	0.72672	0.74057	0.70812
		14.743	0.73276	0.68551	0.74307	0.67443	0.68927	0.68408	0.70294	0.67816	0.68343	0.72208	0.71545	0.71483	0.72594	0.72242	0.72359	0.74246	0.66908	0.72856	0.65526	0.73534	0.72457	0.683	0.70506	0.70607	0.69631	0.73335	0.7056	0.70395	0.67651	0.73098	0.75252	0.71436	0.71229	0.68407	0.69491	0.68496	0.71263	0.73242	0.71029	0.71148	0.69474	0.67103	0.69032	0.70421	0.7218	0.65508	0.68633
		14.869	0.72449	0.72658	0.73235	0.73316	0.71701	0.72115	0.74045	0.74036	0.71652	0.70432	0.71445	0.72299	0.73868	0.71614	0.72966	0.67062	0.73763	0.70556	0.72211	0.69616	0.6948	0.70573	0.74816	0.69098	0.68553	0.75688	0.71446	0.72129	0.72398	0.68897	0.71969	0.69344	0.73412	0.69722	0.72626	0.71629	0.76031	0.69555	0.69094	0.68272	0.75255	0.72478	0.71089	0.77152	0.68626	0.71838	0.72835
		14.995	0.66936	0.73097	0.71748	0.70204	0.70984	0.69433	0.71034	0.68092	0.70466	0.71215	0.74608	0.68333	0.74191	0.71523	0.76718	0.71357	0.75059	0.67896	0.69258	0.72601	0.68604	0.73413	0.70764	0.72059	0.69373	0.70929	0.69891	0.728	0.70188	0.73526	0.70553	0.73216	0.67103	0.72387	0.73206	0.7434	0.69161	0.68882	0.69857	0.68103	0.67698	0.71118	0.74151	0.68715	0.68333	0.75341	0.72816
		15.122	0.70621	0.69804	0.69539	0.67537	0.75653	0.69643	0.70593	0.72852	0.67061	0.69343	0.73571	0.73188	0.69997	0.7336	0.73632	0.69108	0.75065	0.71811	0.72275	0.71416	0.66249	0.67306	0.72056	0.70259	0.708	0.73745	0.68485	0.71448	0.71417	0.71915	0.67931	0.72123	0.6964	0.70584	0.67483	0.68832	0.68242	0.66782	0.74088	0.69935	0.70564	0.70339	0.70197	0.71268	0.69821	0.69652	0.69643
		15.248	0.67982	0.71244	0.74927	0.72606	0.717	0.69703	0.70933	0.7154	0.70214	0.71036	0.68569	0.69405	0.74582	0.73125	0.6961	0.73519	0.73377	0.71715	0.7299	0.73922	0.67862	0.72332	0.6881	0.71529	0.79068	0.7474	0.72427	0.68231	0.69169	0.68685	0.69927	0.69122	0.71372	0.69707	0.68864	0.71523	0.72849	0.65166	0.7166	0.68864	0.73014	0.72593	0.67937	0.69997	0.69873	0.71177	0.70953
		15.375	0.70772	0.68837	0.69456	0.72826	0.6768	0.67295	0.67606	0.71777	0.74297	0.69023	0.70745	0.72691	0.72685	0.71321	0.70236	0.70694	0.69661	0.72247	0.6887	0.68684	0.69885	0.67904	0.73133	0.76727	0.66909	0.72561	0.70672	0.71618	0.71269	0.71476	0.70302	0.69617	0.70167	0.71715	0.65201	0.70305	0.7058	0.70474	0.72211	0.7413	0.72094	0.64547	0.71141	0.73268	0.72532	0.73877	0.73956
		15.502	0.7067	0.70155	0.69622	0.73372	0.69506	0.70391	0.72033	0.7021	0.71902	0.67519	0.69743	0.705	0.70057	0.70588	0.69508	0.6976	0.73396	0.70925	0.69267	0.75228	0.74839	0.72706	0.71371	0.73504	0.70916	0.71992	0.76294	0.69281	0.68125	0.68912	0.72678	0.70322	0.7398	0.69922	0.72551	0.72436	0.67538	0.7102	0.69335	0.73437	0.66958	0.7036	0.69241	0.70097	0.74226	0.68106	0.72423
		15.628	0.69612	0.73132	0.7363	0.70152	0.6728	0.7496	0.71118	0.72158	0.6958	0.72006	0.71607	0.74178	0.67835	0.74175	0.68209	0.71339	0.74044	0.74029	0.70266	0.7374	0.69447	0.71683	0.684	0.72219	0.74186	0.70276	0.69628	0.69891	0.69531	0.69831	0.71326	0.68003	0.69797	0.73893	0.71219	0.71553	0.69383	0.67283	0.7605	0.70646	0.70154	0.73053	0.69342	0.70394	0.69995	0.6879	0.76461
		15.755	0.73621	0.71182	0.66037	0.70264	0.65691	0.719	0.68103	0.72676	0.74251	0.71019	0.68423	0.68141	0.74244	0.68216	0.70315	0.75938	0.70368	0.67202	0.72295	0.70792	0.68269	0.74219	0.71367	0.74453	0.71963	0.74147	0.68755	0.6856	0.72133	0.66901	0.6962	0.69047	0.70811	0.7588	0.72153	0.72621	0.73205	0.68792	0.70864	0.73121	0.68933	0.72431	0.71977	0.71805	0.67138	0.71936	0.69209
		15.882	0.71442	0.70932	0.73385	0.68773	0.74706	0.69096	0.67415	0.70539	0.72278	0.70776	0.72969	0.68843	0.72364	0.70272	0.7231	0.69311	0.7244	0.71211	0.72823	0.677	0.76118	0.71171	0.70911	0.71081	0.76639	0.72157	0.73429	0.73146	0.69388	0.69655	0.69515	0.71337	0.71404	0.70719	0.71207	0.71885	0.67222	0.657	0.70934	0.75993	0.69995	0.73253	0.7402	0.75062	0.70456	0.70034	0.73435
		16.009	0.70275	0.70214	0.69193	0.7609	0.71693	0.75213	0.72626	0.75716	0.72759	0.71065	0.74792	0.67365	0.75492	0.74985	0.71479	0.70718	0.72782	0.72906	0.73488	0.71799	0.63917	0.67005	0.70399	0.73665	0.69912	0.72745	0.6769	0.69512	0.74094	0.71408	0.71737	0.73006	0.70559	0.67058	0.68937	0.71595	0.72583	0.67362	0.70572	0.73425	0.7229	0.72144	0.70041	0.70437	0.73533	0.70205	0.66115
		16.136	0.70708	0.76888	0.70453	0.70563	0.70146	0.71781	0.70246	0.69144	0.7739	0.73554	0.67493	0.7316	0.67912	0.72331	0.72224	0.69834	0.73382	0.69838	0.72102	0.67907	0.71607	0.71859	0.70558	0.70982	0.69088	0.7314	0.75566	0.72088	0.70214	0.7063	0.73401	0.70115	0.71111	0.70396	0.70621	0.72573	0.75007	0.6656	0.68227	0.76951	0.68343	0.73553	0.72115	0.7387	0.72819	0.69847	0.74683
		16.264	0.72082	0.73881	0.72767	0.76649	0.72224	0.75534	0.72877	0.7459	0.68567	0.66098	0.72721	0.7457	0.71836	0.72684	0.7072	0.71569	0.69704	0.75759	0.70524	0.6979	0.67272	0.71842	0.7072	0.69752	0.71171	0.72097	0.69023	0.73579	0.68234	0.70048	0.7012	0.72823	0.70816	0.70093	0.72481	0.68132	0.706	0.68578	0.72872	0.69833	0.70604	0.76303	0.73001	0.71749	0.72288	0.74189	0.69707
		16.391	0.7159	0.72683	0.68108	0.67503	0.71833	0.70111	0.71709	0.70629	0.69434	0.71424	0.70786	0.71928	0.7179	0.70999	0.71367	0.70369	0.70138	0.72968	0.71741	0.70585	0.69701	0.66145	0.71783	0.71937	0.68665	0.77754	0.64041	0.71141	0.70875	0.6683	0.69216	0.7157	0.70051	0.69139	0.71656	0.68094	0.73502	0.70858	0.73952	0.70331	0.69351	0.71487	0.6723	0.70032	0.68119	0.72635	0.72198
		16.518	0.729	0.71695	0.69709	0.65735	0.69772	0.7169	0.72813	0.69202	0.75339	0.67645	0.68341	0.71146	0.72711	0.67487	0.67426	0.70917	0.74557	0.74396	0.73153	0.72776	0.70069	0.71572	0.75695	0.74858	0.74384	0.68134	0.72876	0.74701	0.73322	0.72602	0.73143	0.73123	0.73791	0.73293	0.66468	0.72462	0.68604	0.71043	0.6921	0.7301	0.71056	0.71122	0.76433	0.76204	0.7105	0.68222	0.68925
		16.646	0.71714	0.69754	0.72397	0.6995	0.67849	0.68477	0.69182	0.76503	0.70409	0.65477	0.69864	0.70561	0.71358	0.68928	0.70054	0.71004	0.73036	0.72895	0.70873	0.69333	0.73056	0.69301	0.72389	0.68523	0.70502	0.73382	0.72172	0.71868	0.7568	0.69154	0.6701	0.71888	0.71562	0.71947	0.68354	0.69596	0.74866	0.71647	0.68869	0.72552	0.69731	0.75148	0.76759	0.67908	0.71851	0.6697	0.69044
		16.773	0.73949	0.66459	0.69619	0.72258	0.79795	0.71926	0.72144	0.7225	0.69656	0.71981	0.74315	0.75583	0.71424	0.69955	0.69727	0.66884	0.67421	0.71043	0.7538	0.65305	0.73379	0.67537	0.72556	0.73293	0.71814	0.70583	0.72314	0.76642	0.69442	0.71141	0.72185	0.70191	0.74015	0.7076	0.69989	0.72197	0.71888	0.73243	0.70727	0.74973	0.69627	0.73442	0.72327	0.74903	0.74426	0.73993	0.71405
		16.901	0.74837	0.68368	0.72167	0.73794	0.69985	0.71374	0.69217	0.71781	0.70173	0.71837	0.7222	0.7131	0.70571	0.76678	0.66206	0.74115	0.76183	0.66823	0.69802	0.68721	0.69369	0.72891	0.69936	0.67603	0.67646	0.70244	0.68286	0.73733	0.71102	0.73511	0.75007	0.71974	0.71276	0.71134	0.71733	0.7255	0.67692	0.679	0.69739	0.70381	0.74138	0.72287	0.72006	0.70502	0.68432	0.71518	0.74012
		17.028	0.6972	0.68305	0.72677	0.72374	0.69674	0.70092	0.74268	0.66433	0.678	0.73856	0.69649	0.72657	0.70692	0.71492	0.7394	0.72029	0.72256	0.72251	0.75887	0.75015	0.70497	0.71582	0.73794	0.71614	0.70446	0.74911	0.73509	0.69666	0.6881	0.70528	0.72008	0.71961	0.69872	0.72681	0.70478	0.69785	0.72978	0.71932	0.7058	0.70131	0.6772	0.71337	0.69708	0.69119	0.68511	0.76082	0.72617
		17.156	0.72478	0.68199	0.677	0.70208	0.67374	0.71032	0.75706	0.74312	0.73852	0.7724	0.72056	0.72057	0.69307	0.76154	0.71763	0.70779	0.64694	0.73079	0.72441	0.74832	0.70221	0.72802	0.71311	0.71267	0.72532	0.75397	0.72255	0.69034	0.73072	0.6853	0.69797	0.74373	0.69858	0.73165	0.68678	0.72515	0.70263	0.7109	0.71494	0.70401	0.71708	0.68998	0.69644	0.75168	0.73934	0.70413	0.71337
		17.284	0.71265	0.73684	0.67385	0.71182	0.73068	0.7264	0.69922	0.73528	0.72103	0.69966	0.70307	0.69568	0.73204	0.71624	0.71042	0.75769	0.69862	0.72027	0.70817	0.68174	0.73266	0.71004	0.71827	0.71848	0.71824	0.68429	0.66725	0.70973	0.68966	0.7121	0.74169	0.73462	0.69958	0.71969	0.72171	0.6982	0.66076	0.68967	0.69559	0.75165	0.72937	0.70171	0.72141	0.70883	0.71441	0.70345	0.70242
		17.412	0.67462	0.74216	0.71378	0.70641	0.68239	0.67457	0.72065	0.7438	0.67619	0.70024	0.69407	0.70153	0.69751	0.72575	0.71	0.72273	0.70986	0.71993	0.73593	0.66894	0.69262	0.68535	0.67516	0.73317	0.73616	0.73164	0.68142	0.70502	0.70566	0.68121	0.67773	0.70123	0.71488	0.74103	0.73853	0.76269	0.69852	0.69912	0.70791	0.67819	0.72329	0.71788	0.66693	0.7154	0.67336	0.69764	0.70466
		17.54	0.70726	0.74452	0.74575	0.75427	0.72201	0.65849	0.75262	0.69598	0.68973	0.68783	0.69147	0.71485	0.71104	0.68977	0.72291	0.76542	0.72936	0.72423	0.71044	0.69356	0.74379	0.7116	0.71038	0.73139	0.73892	0.72632	0.69034	0.71976	0.75635	0.71553	0.70992	0.68686	0.73257	0.79701	0.70999	0.72276	0.69002	0.72745	0.69924	0.7644	0.72776	0.73822	0.68367	0.71207	0.75351	0.69441	0.72354
		17.668	0.72114	0.72984	0.67583	0.70211	0.71979	0.67656	0.72407	0.72248	0.73776	0.69789	0.66204	0.73042	0.68137	0.71621	0.71132	0.70985	0.73194	0.70119	0.73412	0.68419	0.71965	0.70914	0.6977	0.73077	0.70849	0.69329	0.70592	0.71871	0.71502	0.72852	0.7155	0.70136	0.68198	0.69426	0.73461	0.68514	0.69657	0.70683	0.70917	0.70362	0.69833	0.66739	0.71772	0.73386	0.66009	0.73908	0.69425
		17.796	0.73454	0.73948	0.68052	0.71086	0.72157	0.68931	0.7277	0.72923	0.74141	0.71274	0.69416	0.66442	0.68971	0.72646	0.69881	0.74537	0.70365	0.67948	0.72129	0.6973	0.6535	0.66965	0.72507	0.69732	0.69381	0.72083	0.6908	0.73188	0.69886	0.72168	0.71835	0.68945	0.75022	0.71272	0.67811	0.69381	0.75654	0.69804	0.68931	0.68927	0.69885	0.74652	0.71752	0.69591	0.74439	0.68097	0.72379
		17.925	0.74037	0.71705	0.68996	0.69323	0.69894	0.67853	0.72949	0.71375	0.7382	0.73773	0.71467	0.74262	0.652	0.69607	0.67217	0.68363	0.70956	0.77305	0.71472	0.72047	0.72377	0.69867	0.68332	0.72074	0.70167	0.71061	0.70266	0.70387	0.7184	0.69055	0.71149	0.75941	0.7181	0.73103	0.66138	0.71879	0.71055	0.70331	0.71416	0.73969	0.68048	0.70788	0.73765	0.69416	0.68097	0.71794	0.72972
		18.053	0.71477	0.7273	0.77737	0.68521	0.71721	0.74096	0.69101	0.73898	0.71388	0.70322	0.72643	0.73224	0.77684	0.73723	0.68701	0.7545	0.72733	0.70585	0.70558	0.74204	0.68799	0.74062	0.74367	0.70632	0.7006	0.67274	0.695	0.72029	0.72897	0.69804	0.6785	0.71698	0.73771	0.71379	0.67646	0.69972	0.66939	0.75874	0.72195	0.73058	0.6875	0.69723	0.70415	0.72091	0.69683	0.69973	0.69479
		18.181	0.7085	0.67535	0.68467	0.67852	0.68514	0.71925	0.70524	0.70315	0.73384	0.7093	0.66487	0.67216	0.75024	0.691	0.69941	0.70764	0.72786	0.72851	0.715	0.75358	0.71542	0.74782	0.72499	0.71841	0.70412	0.67882	0.70689	0.70657	0.7598	0.6893	0.70832	0.70377	0.69181	0.70582	0.70805	0.70975	0.72771	0.68476	0.69971	0.7263	0.68369	0.68696	0.71522	0.6765	0.71505	0.7082	0.69239
		18.31	0.73703	0.77147	0.72014	0.71275	0.68824	0.67469	0.68927	0.71533	0.71226	0.76066	0.69539	0.70992	0.70994	0.72811	0.72211	0.73561	0.71593	0.72987	0.67914	0.70947	0.6822	0.70909	0.72876	0.6939	0.66825	0.72092	0.71864	0.69468	0.70018	0.6721	0.69455	0.7194	0.76167	0.71282	0.69918	0.7378	0.72272	0.70981	0.68064	0.71061	0.69441	0.72808	0.70882	0.72646	0.66757	0.69844	0.68479
		18.439	0.74119	0.66184	0.68808	0.73773	0.69727	0.7135	0.72856	0.72406	0.72445	0.73362	0.7365	0.68116	0.72978	0.73197	0.69365	0.68219	0.74405	0.7407	0.70658	0.66849	0.69257	0.6813	0.71226	0.67037	0.70094	0.74024	0.72722	0.69195	0.70091	0.70324	0.72521	0.76392	0.71938	0.71424	0.70736	0.70906	0.75299	0.70917	0.70818	0.68771	0.74132	0.68904	0.6799	0.70303	0.68561	0.66539	0.67294
		18.568	0.71865	0.65432	0.7104	0.70823	0.73625	0.70624	0.71396	0.71808	0.73311	0.69098	0.67911	0.71828	0.68359	0.70962	0.70903	0.76057	0.69803	0.71956	0.70269	0.70683	0.73636	0.68458	0.72747	0.70018	0.68376	0.70864	0.70707	0.74556	0.73938	0.70268	0.65669	0.72475	0.72199	0.71533	0.68898	0.68555	0.70132	0.72746	0.69124	0.68149	0.71254	0.74442	0.72836	0.74473	0.69051	0.68781	0.68743
		18.696	0.68866	0.74108	0.67892	0.74228	0.72679	0.71907	0.69036	0.69533	0.7065	0.67265	0.70643	0.69265	0.74896	0.69636	0.68488	0.72342	0.72626	0.71733	0.70759	0.72016	0.70931	0.72462	0.66348	0.70109	0.6956	0.67893	0.68399	0.73411	0.69901	0.73907	0.73699	0.72706	0.70436	0.68639	0.72437	0.69424	0.71208	0.6941	0.69913	0.71683	0.71184	0.743	0.72602	0.69429	0.73173	0.71145	0.71579
		18.825	0.7316	0.75017	0.69105	0.6873	0.65122	0.70454	0.71583	0.76094	0.73954	0.748	0.7357	0.7284	0.66973	0.70162	0.70869	0.74839	0.7279	0.70047	0.71891	0.69679	0.72722	0.70575	0.73406	0.72107	0.7023	0.68603	0.68905	0.7224	0.70283	0.69587	0.69904	0.72406	0.73408	0.72985	0.69573	0.69771	0.70342	0.68725	0.70115	0.69251	0.7006	0.70725	0.67607	0.68592	0.72054	0.72009	0.69096
		18.954	0.727	0.70708	0.7049	0.68863	0.70954	0.70152	0.75082	0.71041	0.753	0.71914	0.66829	0.75688	0.74503	0.71706	0.72894	0.68555	0.7172	0.68555	0.70495	0.71313	0.68559	0.71996	0.67982	0.72365	0.65372	0.74181	0.71283	0.71761	0.72131	0.72719	0.71573	0.73228	0.75867	0.64936	0.69555	0.66657	0.73475	0.71895	0.67732	0.67159	0.73059	0.70237	0.69189	0.72115	0.73232	0.69756	0.71457
		19.084	0.73644	0.74926	0.68304	0.6902	0.73654	0.73064	0.72606	0.70703	0.68151	0.67568	0.73709	0.69446	0.70156	0.70152	0.70382	0.77362	0.69862	0.69553	0.70052	0.74896	0.70562	0.69001	0.69214	0.72522	0.72237	0.70792	0.75506	0.70593	0.69534	0.71062	0.67832	0.72466	0.63447	0.6773	0.69265	0.68062	0.69931	0.72535	0.70273	0.68762	0.71645	0.72465	0.6975	0.71338	0.67043	0.72657	0.71604
		19.213	0.72167	0.71278	0.72032	0.69631	0.69402	0.73765	0.70556	0.72306	0.72733	0.70642	0.68073	0.67126	0.72472	0.70292	0.69143	0.69004	0.72671	0.71061	0.72198	0.71446	0.68991	0.70003	0.71622	0.69652	0.7139	0.67249	0.72808	0.72752	0.67688	0.70339	0.67883	0.70387	0.69972	0.68972	0.7388	0.68439	0.73919	0.66863	0.6794	0.72785	0.709	0.73188	0.68555	0.74759	0.73975	0.70159	0.65318
		19.342	0.71669	0.71276	0.66288	0.67358	0.73663	0.75024	0.71702	0.70764	0.65827	0.67454	0.70379	0.69047	0.64387	0.71459	0.73471	0.66496	0.71529	0.74912	0.73679	0.71785	0.69957	0.70543	0.74096	0.69986	0.73662	0.73344	0.7026	0.69837	0.73713	0.75593	0.70144	0.70587	0.77129	0.6799	0.73323	0.70009	0.74787	0.7312	0.72391	0.72392	0.70394	0.70853	0.70063	0.76961	0.71765	0.72904	0.70235
		19.472	0.69314	0.74992	0.69616	0.73535	0.73816	0.70269	0.72177	0.71513	0.67227	0.72256	0.71977	0.69675	0.68284	0.67706	0.66379	0.72276	0.75496	0.69512	0.67837	0.7564	0.72025	0.68896	0.71562	0.66079	0.71717	0.68183	0.70185	0.70548	0.70503	0.67141	0.70534	0.74389	0.67779	0.73076	0.69742	0.70421	0.69833	0.70479	0.72088	0.71663	0.6914	0.72018	0.72527	0.73391	0.70396	0.71067	0.73429
		19.601	0.70971	0.70918	0.71002	0.68433	0.6906	0.69166	0.69391	0.70125	0.72057	0.65263	0.73841	0.74354	0.66618	0.71446	0.72132	0.71855	0.7044	0.72631	0.70198	0.72251	0.69285	0.73827	0.68651	0.71227	0.69583	0.7219	0.71248	0.69381	0.74931	0.7105	0.73899	0.7307	0.705	0.68766	0.70797	0.70954	0.73795	0.71905	0.72427	0.73492	0.70857	0.73969	0.70362	0.71615	0.72094	0.68547	0.70383
		19.731	0.72041	0.74074	0.73231	0.71153	0.68582	0.6585	0.65761	0.72614	0.67603	0.72657	0.71945	0.69577	0.67752	0.71191	0.71226	0.70467	0.67208	0.72045	0.66294	0.71899	0.71775	0.73473	0.69917	0.71658	0.71078	0.70193	0.68337	0.71463	0.6815	0.72027	0.69654	0.69815	0.69554	0.71893	0.7277	0.7177	0.69246	0.6987	0.80836	0.70788	0.68241	0.65708	0.6937	0.68031	0.72285	0.73027	0.71208
		19.861	0.67576	0.72325	0.71716	0.71653	0.70528	0.69314	0.72062	0.69857	0.66142	0.70597	0.78349	0.66452	0.7208	0.6753	0.73785	0.72593	0.71236	0.67789	0.68559	0.72261	0.71981	0.67421	0.69142	0.6832	0.70086	0.72017	0.73262	0.68324	0.72335	0.6734	0.68438	0.73343	0.72207	0.72099	0.73281	0.7103	0.68846	0.75134	0.73392	0.66452	0.73893	0.70376	0.68118	0.72903	0.7308	0.71115	0.7223
		19.991	0.71159	0.72117	0.70529	0.64682	0.66879	0.72009	0.72507	0.7444	0.71684	0.71239	0.75262	0.73179	0.72167	0.71442	0.70612	0.67892	0.6755	0.70203	0.71396	0.74688	0.66272	0.72418	0.7299	0.69558	0.72019	0.71012	0.70706	0.72638	0.74634	0.71813	0.67653	0.70927	0.69878	0.7431	0.72991	0.72677	0.75302	0.74725	0.70963	0.68353	0.70518	0.68405	0.71429	0.70507	0.69439	0.72161	0.67758
		20.121	0.73364	0.72123	0.72165	0.72321	0.67334	0.68309	0.74952	0.67532	0.68635	0.71059	0.68388	0.67309	0.67301	0.70951	0.73113	0.71782	0.6723	0.72563	0.7247	0.74759	0.73964	0.70616	0.70655	0.71379	0.70677	0.72714	0.72893	0.72523	0.71637	0.7038	0.7273	0.77286	0.73664	0.6901	0.71817	0.66573	0.70862	0.71573	0.69932	0.73453	0.72965	0.75197	0.70367	0.70667	0.71688	0.66648	0.69364
		20.251	0.69716	0.73645	0.7033	0.73646	0.69681	0.6949	0.7406	0.70495	0.72704	0.76326	0.75307	0.73097	0.72922	0.69826	0.70443	0.74111	0.68814	0.7722	0.72887	0.70131	0.71291	0.71447	0.68591	0.76981	0.73845	0.67666	0.71492	0.72115	0.68996	0.70146	0.67778	0.7241	0.70803	0.70251	0.6717	0.68299	0.66456	0.69728	0.75607	0.69772	0.745	0.67463	0.72841	0.67712	0.70308	0.69866	0.71627
		20.381	0.75279	0.7621	0.74316	0.7204	0.72778	0.64367	0.72197	0.69965	0.70109	0.7562	0.71053	0.70754	0.7508	0.70249	0.70739	0.74727	0.68815	0.73857	0.75574	0.73207	0.70497	0.7124	0.74502	0.72699	0.69574	0.68709	0.6922	0.72716	0.76048	0.69367	0.70433	0.70094	0.70973	0.70217	0.7193	0.69153	0.7046	0.73493	0.72169	0.71749	0.70837	0.72793	0.66186	0.7352	0.77569	0.7252	0.70706
		20.511	0.72877	0.7052	0.70352	0.72614	0.72922	0.76874	0.70302	0.70624	0.69956	0.72149	0.70558	0.68897	0.70567	0.74253	0.66425	0.70531	0.74229	0.68448	0.7068	0.68567	0.69319	0.71306	0.70278	0.72437	0.70228	0.68258	0.74802	0.68406	0.72749	0.70954	0.72176	0.71564	0.67989	0.69245	0.71753	0.71869	0.73692	0.70109	0.71036	0.69333	0.72049	0.71698	0.71602	0.70094	0.71157	0.73052	0.71388
		20.642	0.74102	0.7136	0.75788	0.69807	0.71144	0.72775	0.71837	0.69904	0.69602	0.71271	0.72871	0.75381	0.65475	0.71618	0.68218	0.71261	0.72183	0.7217	0.67338	0.71966	0.6891	0.67323	0.74655	0.71238	0.7554	0.68938	0.69629	0.70294	0.69341	0.72738	0.72867	0.72778	0.67887	0.75515	0.69201	0.67327	0.71669	0.71883	0.72322	0.72788	0.66856	0.67098	0.71043	0.70143	0.68348	0.73287	0.70701
		20.772	0.69167	0.75033	0.71918	0.6658	0.70127	0.70223	0.68511	0.71676	0.74505	0.70997	0.70867	0.70003	0.70391	0.73278	0.68913	0.73126	0.71233	0.69572	0.77481	0.73268	0.70231	0.72719	0.71406	0.74406	0.71829	0.67708	0.72426	0.72646	0.73695	0.69487	0.72023	0.74172	0.72092	0.69387	0.73369	0.73406	0.69731	0.71832	0.70549	0.68851	0.69036	0.74048	0.70792	0.70815	0.70274	0.72084	0.71479
		20.903	0.72602	0.70755	0.70812	0.67642	0.67004	0.70187	0.68107	0.69661	0.71396	0.69008	0.70324	0.7131	0.72389	0.65141	0.6946	0.70745	0.74038	0.74205	0.70874	0.73165	0.68333	0.6873	0.7006	0.63537	0.74992	0.70298	0.71071	0.7142	0.74109	0.71312	0.73543	0.69414	0.70808	0.69568	0.72349	0.76911	0.68812	0.75966	0.77615	0.70697	0.66372	0.71617	0.68704	0.67574	0.74135	0.67338	0.72355
		21.034	0.74074	0.72674	0.70606	0.7048	0.71485	0.6578	0.73101	0.73204	0.74598	0.7015	0.70394	0.67691	0.73844	0.72445	0.70903	0.73254	0.68527	0.72575	0.69266	0.72465	0.69875	0.70625	0.73692	0.72177	0.68687	0.70984	0.73128	0.7188	0.6859	0.77018	0.68179	0.71223	0.67331	0.73918	0.71937	0.72735	0.66461	0.72675	0.72664	0.72279	0.70412	0.68608	0.73002	0.73616	0.7147	0.71069	0.75667
		21.165	0.72467	0.6735	0.73573	0.66512	0.72937	0.73437	0.71645	0.68664	0.74577	0.69955	0.74678	0.73465	0.73531	0.70892	0.71501	0.73893	0.72409	0.69219	0.72414	0.70398	0.67792	0.70621	0.70732	0.72699	0.71429	0.75752	0.62262	0.72584	0.7323	0.69181	0.72949	0.69108	0.67153	0.69124	0.72564	0.70762	0.75693	0.68259	0.6751	0.67463	0.71214	0.6865	0.72517	0.7127	0.71013	0.70879	0.67354
		21.296	0.68865	0.70658	0.69433	0.70124	0.7003	0.73792	0.7141	0.70432	0.7005	0.70392	0.71101	0.71036	0.69736	0.70115	0.72155	0.68882	0.71595	0.73808	0.68935	0.68948	0.71377	0.70398	0.70795	0.73148	0.68062	0.69539	0.68411	0.68855	0.70104	0.74788	0.69604	0.68666	0.71111	0.71578	0.70991	0.7262	0.70923	0.71627	0.6845	0.70071	0.69251	0.74064	0.68507	0.7117	0.66129	0.71568	0.74224
		21.427	0.71648	0.72526	0.68828	0.7102	0.71678	0.69961	0.7008	0.69251	0.70837	0.66147	0.74409	0.7128	0.72806	0.70521	0.70949	0.707	0.70989	0.71451	0.72645	0.68057	0.72137	0.6911	0.71843	0.72336	0.6941	0.68061	0.67659	0.73914	0.70922	0.71381	0.70003	0.70215	0.7152	0.72584	0.69697	0.68911	0.73426	0.64351	0.68277	0.70959	0.69349	0.688	0.69728	0.67633	0.66715	0.70516	0.70209
		21.558	0.70584	0.69492	0.68279	0.68369	0.69997	0.66056	0.71616	0.75659	0.73938	0.6629	0.72358	0.72555	0.72402	0.69783	0.68665	0.74081	0.69384	0.68936	0.70909	0.70889	0.67023	0.68219	0.73318	0.71033	0.6835	0.69843	0.68718	0.70385	0.66815	0.65016	0.71254	0.73399	0.68079	0.68729	0.7219	0.73447	0.75464	0.74247	0.72343	0.69195	0.71269	0.66835	0.7441	0.71751	0.70489	0.70897	0.69413
		21.69	0.70951	0.66396	0.72854	0.71958	0.68873	0.72253	0.68346	0.7386	0.70256	0.68574	0.70099	0.69538	0.67241	0.72422	0.68265	0.6975	0.72645	0.73874	0.69324	0.73065	0.67201	0.708	0.71685	0.71764	0.6859	0.69337	0.70883	0.72544	0.76925	0.71579	0.70297	0.71257	0.70387	0.72849	0.68774	0.70412	0.71773	0.68819	0.71919	0.73914	0.70853	0.67528	0.74592	0.71086	0.7233	0.72369	0.6928
		21.821	0.72828	0.7771	0.73652	0.71908	0.70177	0.67351	0.71014	0.63479	0.71779	0.73402	0.70372	0.74505	0.6935	0.71048	0.72622	0.74166	0.73595	0.671	0.74441	0.70182	0.723	0.70841	0.75227	0.67379	0.70409	0.71339	0.72895	0.75625	0.71576	0.69091	0.7075	0.71832	0.70393	0.66497	0.73145	0.71772	0.67677	0.68458	0.70775	0.70469	0.73058	0.68011	0.71641	0.70396	0.76065	0.7147	0.70984
		21.953	0.69205	0.72106	0.69223	0.69043	0.68248	0.70833	0.6636	0.72775	0.68459	0.71104	0.68386	0.72457	0.68464	0.71286	0.6935	0.72432	0.74451	0.69844	0.72061	0.68049	0.72704	0.71529	0.6487	0.68971	0.69335	0.69811	0.69433	0.69441	0.73927	0.73133	0.71121	0.72672	0.71255	0.70074	0.67902	0.70732	0.66448	0.69926	0.69494	0.70312	0.73732	0.71731	0.71466	0.71125	0.68137	0.71298	0.71162
		22.084	0.70263	0.67674	0.69358	0.67638	0.67826	0.71652	0.73197	0.7149	0.69029	0.70288	0.72885	0.73335	0.69184	0.69537	0.67479	0.71305	0.72107	0.69959	0.70107	0.76154	0.68982	0.68426	0.73859	0.68904	0.67726	0.72796	0.69161	0.69553	0.70037	0.75089	0.6881	0.71852	0.67637	0.6811	0.71822	0.7323	0.70956	0.75279	0.65513	0.73378	0.6855	0.69866	0.71287	0.69187	0.70094	0.71076	0.70074
		22.216	0.75159	0.70507	0.75541	0.69125	0.68995	0.70491	0.70893	0.70057	0.71465	0.65659	0.74533	0.7232	0.77996	0.69024	0.72332	0.68856	0.66923	0.66626	0.73744	0.71119	0.69717	0.67791	0.71478	0.73189	0.74211	0.71872	0.72827	0.71584	0.66646	0.72252	0.6865	0.68522	0.71954	0.69881	0.70018	0.68974	0.73158	0.68273	0.71475	0.67074	0.70896	0.70463	0.70759	0.73585	0.74601	0.66755	0.73793
		22.348	0.67231	0.6979	0.71547	0.69707	0.63133	0.71317	0.67773	0.72305	0.70166	0.67458	0.70782	0.72122	0.74317	0.67591	0.69806	0.6896	0.74002	0.72829	0.70661	0.75356	0.69811	0.71023	0.70502	0.73661	0.72978	0.65657	0.6883	0.68525	0.72926	0.74197	0.70406	0.71541	0.71222	0.72509	0.69362	0.69687	0.72197	0.71289	0.6716	0.67392	0.75543	0.69883	0.73271	0.67337	0.71792	0.71597	0.72857
		22.48	0.64158	0.71628	0.65879	0.69908	0.70707	0.6532	0.74705	0.70994	0.701	0.71288	0.68955	0.72972	0.75903	0.68324	0.73605	0.66635	0.68583	0.71396	0.71252	0.70152	0.70614	0.72168	0.73344	0.72204	0.68873	0.74134	0.68016	0.70651	0.68681	0.75047	0.71043	0.71256	0.72299	0.69289	0.68215	0.67478	0.71885	0.63682	0.70574	0.73295	0.69574	0.71374	0.70172	0.71514	0.67556	0.68745	0.72533
		22.612	0.6866	0.69506	0.74313	0.72927	0.70892	0.71233	0.70895	0.6894	0.70156	0.71633	0.65496	0.72135	0.66765	0.68412	0.74857	0.68736	0.74413	0.73244	0.65764	0.70599	0.78164	0.70877	0.73737	0.70035	0.71285	0.71615	0.71229	0.69991	0.69437	0.70015	0.70297	0.69301	0.70424	0.77334	0.70343	0.67481	0.68438	0.72988	0.70678	0.71476	0.709	0.69552	0.71163	0.73536	0.72544	0.70251	0.7497
		22.745	0.73182	0.72773	0.73662	0.69706	0.71775	0.66459	0.73928	0.71171	0.72462	0.70377	0.67099	0.68219	0.73261	0.70642	0.7116	0.71589	0.66896	0.69346	0.69292	0.67697	0.69713	0.70453	0.70907	0.64692	0.67894	0.6646	0.72998	0.71803	0.65463	0.6878	0.69386	0.70521	0.70047	0.71046	0.66686	0.717	0.72968	0.69537	0.69928	0.71145	0.7622	0.66075	0.67461	0.73605	0.69712	0.70835	0.69903
		22.877	0.68442	0.72307	0.73826	0.72519	0.72174	0.71303	0.73307	0.7135	0.73297	0.71155	0.71496	0.7477	0.70092	0.69004	0.7225	0.71661	0.7578	0.71335	0.6674	0.73901	0.68688	0.6766	0.74251	0.74786	0.73359	0.72649	0.68578	0.68699	0.73249	0.68119	0.70451	0.71989	0.74304	0.73843	0.67257	0.69383	0.73283	0.69236	0.68824	0.70682	0.69609	0.71768	0.75793	0.71354	0.72378	0.72251	0.74992
		23.01	0.75046	0.70432	0.70318	0.74339	0.71171	0.72102	0.73531	0.73349	0.73183	0.68027	0.74286	0.68942	0.74428	0.70327	0.68916	0.74032	0.72449	0.65879	0.68117	0.70789	0.75201	0.68429	0.69553	0.72244	0.71516	0.6754	0.68236	0.71801	0.67441	0.72285	0.71271	0.71323	0.74011	0.71289	0.70075	0.71789	0.69665	0.68612	0.71416	0.69042	0.73661	0.71065	0.72592	0.70515	0.72026	0.67126	0.73243
		23.143	0.78096	0.74138	0.70743	0.67687	0.71706	0.66518	0.71267	0.66274	0.69724	0.69365	0.72028	0.72102	0.73047	0.71424	0.75236	0.71247	0.66922	0.69516	0.75111	0.71966	0.68471	0.72235	0.75786	0.71391	0.72452	0.69565	0.69107	0.74006	0.74384	0.66266	0.69369	0.6613	0.71509	0.67178	0.7355	0.7119	0.72152	0.68859	0.69608	0.68744	0.6993	0.70061	0.75185	0.68241	0.68775	0.69497	0.67661
		23.276	0.69552	0.79819	0.69268	0.68043	0.70968	0.7223	0.70835	0.67616	0.72134	0.69495	0.69291	0.70412	0.72162	0.67767	0.68522	0.68077	0.67287	0.71531	0.68161	0.71296	0.69652	0.75949	0.67624	0.70566	0.7549	0.69665	0.69657	0.7218	0.6951	0.70038	0.71559	0.71342	0.69475	0.70312	0.68549	0.68569	0.68799	0.75	0.69112	0.69562	0.7305	0.7027	0.73472	0.72097	0.70761	0.6935	0.64872
		23.409	0.69102	0.69928	0.75084	0.67462	0.69589	0.68874	0.69862	0.7212	0.68787	0.72224	0.73784	0.71477	0.74141	0.72068	0.70767	0.65441	0.7	0.70294	0.69683	0.74471	0.69254	0.74318	0.6932	0.67481	0.70341	0.70916	0.71544	0.68531	0.70382	0.70329	0.72355	0.71761	0.66407	0.68602	0.68915	0.7147	0.69177	0.69003	0.68557	0.74601	0.73233	0.7297	0.70967	0.74985	0.66896	0.66284	0.6969
		23.542	0.71185	0.71294	0.67699	0.69617	0.69722	0.69779	0.755	0.68412	0.72009	0.72452	0.74367	0.70706	0.74292	0.72248	0.72485	0.74376	0.7053	0.66384	0.73112	0.69228	0.77156	0.71713	0.67763	0.71348	0.7063	0.67083	0.69929	0.7315	0.69127	0.68698	0.6993	0.66617	0.73994	0.71579	0.67878	0.70235	0.67225	0.7112	0.70441	0.73258	0.72266	0.69634	0.73419	0.70035	0.68399	0.738	0.68203
		23.675	0.71301	0.71029	0.6644	0.68548	0.7072	0.69208	0.77127	0.69878	0.76959	0.7258	0.70935	0.67319	0.76509	0.73319	0.7289	0.69912	0.74774	0.71088	0.65235	0.76837	0.68026	0.75121	0.67837	0.67996	0.73447	0.72695	0.72733	0.69152	0.6639	0.69563	0.69132	0.7331	0.70771	0.72075	0.68398	0.72418	0.74348	0.72434	0.70534	0.69046	0.66111	0.68942	0.71057	0.69257	0.71989	0.6897	0.71163
		23.808	0.64744	0.70882	0.70897	0.72914	0.71175	0.72474	0.70782	0.71706	0.71544	0.72497	0.69391	0.71605	0.74809	0.74174	0.67767	0.66582	0.70968	0.74752	0.71681	0.71552	0.74078	0.7039	0.73969	0.73372	0.6747	0.68121	0.70449	0.69815	0.71256	0.68364	0.72316	0.72049	0.70645	0.6921	0.72786	0.69814	0.72644	0.69066	0.74923	0.70137	0.7145	0.71117	0.66011	0.71149	0.71459	0.69297	0.72504
		23.942	0.71758	0.67049	0.72123	0.71922	0.71524	0.69386	0.72836	0.71732	0.72911	0.65493	0.73427	0.69192	0.67015	0.6839	0.69723	0.71142	0.70481	0.68821	0.68591	0.68281	0.71527	0.6878	0.74863	0.71738	0.72142	0.71366	0.72484	0.69521	0.68866	0.75816	0.72221	0.69853	0.71855	0.69118	0.69157	0.7262	0.66441	0.71937	0.7055	0.7087	0.71429	0.69346	0.66781	0.68316	0.77019	0.69654	0.69261
		24.076	0.70212	0.70645	0.6521	0.70665	0.64643	0.71738	0.72258	0.69926	0.68552	0.69582	0.71921	0.68982	0.69533	0.72766	0.73281	0.7198	0.72605	0.67567	0.68163	0.72279	0.69779	0.67964	0.71805	0.70079	0.7063	0.68283	0.74179	0.69478	0.71027	0.67518	0.71618	0.7138	0.73079	0.73354	0.70744	0.71973	0.73791	0.68046	0.73843	0.73033	0.67947	0.78595	0.76569	0.70648	0.7388	0.71978	0.71232
		24.209	0.70056	0.73444	0.69979	0.709	0.67878	0.71516	0.71828	0.67552	0.70809	0.70795	0.72985	0.72438	0.72147	0.66645	0.73551	0.75471	0.71632	0.67884	0.73826	0.7003	0.71801	0.70986	0.72309	0.69454	0.71487	0.70057	0.69058	0.69131	0.71062	0.73443	0.70248	0.71962	0.69359	0.69952	0.67834	0.75902	0.69111	0.73165	0.74532	0.68726	0.7326	0.67893	0.67998	0.72035	0.69084	0.72744	0.72364
		24.343	0.74487	0.72492	0.68479	0.71457	0.70927	0.67635	0.6526	0.70903	0.64041	0.72027	0.70341	0.6861	0.72722	0.65935	0.72518	0.73893	0.69784	0.69395	0.70581	0.69805	0.74571	0.7069	0.77517	0.72326	0.71199	0.69418	0.75041	0.7376	0.72042	0.71834	0.69337	0.77795	0.70231	0.72613	0.69723	0.7493	0.68578	0.72072	0.68944	0.75174	0.68795	0.6901	0.7362	0.70445	0.68405	0.72334	0.69767
		24.478	0.71918	0.72367	0.74653	0.70848	0.71304	0.66844	0.76737	0.67935	0.70912	0.67353	0.69446	0.73027	0.71352	0.71056	0.69424	0.68127	0.69685	0.68177	0.74928	0.7197	0.7364	0.712	0.74575	0.73508	0.72619	0.75909	0.69159	0.70531	0.69565	0.72498	0.70732	0.62984	0.72054	0.7151	0.66616	0.77452	0.73104	0.6941	0.69972	0.70998	0.73158	0.74237	0.72959	0.70915	0.71053	0.68782	0.66837
		24.612	0.72267	0.67932	0.6958	0.74004	0.68572	0.68268	0.67023	0.73513	0.68981	0.75532	0.72202	0.65496	0.71305	0.71286	0.73893	0.6838	0.70831	0.70264	0.72323	0.70708	0.73617	0.68654	0.70747	0.69395	0.70374	0.68015	0.6924	0.68352	0.72966	0.70259	0.71117	0.73137	0.68056	0.6943	0.73804	0.7252	0.68482	0.74394	0.71247	0.72528	0.69319	0.71546	0.72346	0.72136	0.72028	0.70866	0.70315
		24.746	0.70024	0.69163	0.71409	0.67965	0.73233	0.67696	0.69705	0.71929	0.73935	0.71165	0.73747	0.67265	0.707	0.71582	0.66855	0.70901	0.69413	0.70125	0.7491	0.71798	0.70514	0.77493	0.6922	0.76621	0.77748	0.67213	0.73703	0.71658	0.7122	0.73376	0.68716	0.73323	0.6956	0.67626	0.72836	0.72645	0.70331	0.74082	0.72966	0.71838	0.6935	0.70009	0.69802	0.7085	0.69829	0.69078	0.77459
		24.881	0.69073	0.72409	0.74189	0.71296	0.6982	0.72345	0.68497	0.74433	0.71162	0.69557	0.71234	0.71557	0.68536	0.7234	0.73768	0.70742	0.71041	0.71594	0.72384	0.71494	0.7415	0.71772	0.72881	0.68446	0.70592	0.73444	0.73042	0.67261	0.69596	0.68222	0.68892	0.7232	0.70632	0.69762	0.73083	0.68198	0.70106	0.74382	0.68123	0.7252	0.70091	0.71934	0.68541	0.71808	0.69927	0.71187	0.73127
		25.015	0.6777	0.70418	0.7035	0.7137	0.71374	0.70255	0.71302	0.70235	0.64029	0.65684	0.68423	0.68097	0.75	0.70996	0.68874	0.69993	0.68039	0.69874	0.70864	0.74294	0.68271	0.7213	0.66402	0.69361	0.68154	0.73582	0.6899	0.67458	0.70299	0.68084	0.68879	0.67523	0.71206	0.67361	0.66935	0.72036	0.74574	0.68798	0.69521	0.72053	0.67488	0.73705	0.70164	0.74932	0.69489	0.70348	0.74681
		25.15	0.66098	0.70461	0.73497	0.7588	0.75764	0.68079	0.66376	0.70477	0.7113	0.72718	0.68957	0.69957	0.73841	0.69003	0.67417	0.73601	0.71635	0.73415	0.69465	0.71461	0.73425	0.66326	0.68328	0.69168	0.68898	0.71433	0.75272	0.71331	0.68062	0.71105	0.72359	0.71767	0.69703	0.74526	0.71118	0.68918	0.74881	0.71634	0.7178	0.68017	0.68599	0.73017	0.67811	0.69696	0.73807	0.69346	0.68289
		25.285	0.706	0.71868	0.73082	0.7036	0.73895	0.6974	0.73523	0.67994	0.71019	0.75496	0.74929	0.7233	0.70929	0.73214	0.67673	0.68883	0.67836	0.70481	0.73101	0.7175	0.68744	0.73161	0.70802	0.69667	0.69268	0.68977	0.69243	0.73574	0.75451	0.67334	0.71876	0.70672	0.70314	0.70087	0.70078	0.69278	0.65329	0.77448	0.72556	0.69437	0.73058	0.67706	0.72611	0.71601	0.71533	0.70141	0.682
		25.42	0.73445	0.73985	0.66585	0.78592	0.69735	0.72108	0.71191	0.73089	0.69427	0.73374	0.71159	0.74633	0.70638	0.67564	0.7462	0.66678	0.72606	0.73303	0.67026	0.71635	0.72369	0.72825	0.69704	0.69279	0.69282	0.66698	0.71022	0.66934	0.69375	0.71474	0.73924	0.7235	0.68675	0.69712	0.70407	0.70704	0.7248	0.70858	0.66358	0.67742	0.71859	0.72296	0.68573	0.71924	0.78442	0.7115	0.74147
		25.556	0.72256	0.70783	0.7428	0.76479	0.67693	0.72355	0.66419	0.68893	0.73294	0.70346	0.70509	0.71362	0.73406	0.72674	0.70998	0.70625	0.71581	0.7448	0.67603	0.71552	0.70829	0.73048	0.67866	0.71782	0.74532	0.6792	0.68221	0.72988	0.72727	0.70902	0.71622	0.73215	0.70319	0.72004	0.71799	0.6782	0.70714	0.68375	0.71537	0.73731	0.70854	0.70167	0.74351	0.70525	0.7104	0.71871	0.69711
		25.691	0.70732	0.73022	0.69874	0.70114	0.73499	0.67052	0.76592	0.73991	0.7418	0.7381	0.73946	0.71264	0.73185	0.69878	0.70736	0.70905	0.67822	0.70445	0.71481	0.75879	0.69426	0.68087	0.72786	0.74596	0.70932	0.67358	0.6771	0.69899	0.69281	0.72213	0.73434	0.67596	0.69714	0.69814	0.69144	0.75614	0.67883	0.69174	0.70206	0.72811	0.65204	0.72427	0.71905	0.70763	0.69722	0.65094	0.73191
		25.827	0.72129	0.69142	0.69209	0.67838	0.71313	0.70182	0.734	0.69676	0.70929	0.70504	0.69725	0.69796	0.68371	0.69236	0.68146	0.71668	0.68484	0.71075	0.76822	0.76511	0.71173	0.71817	0.74268	0.74243	0.68794	0.67011	0.73001	0.7059	0.72947	0.68335	0.71034	0.73443	0.66937	0.75634	0.70897	0.7131	0.7118	0.74399	0.71075	0.66912	0.69615	0.68454	0.70644	0.67687	0.70797	0.73459	0.66687
		25.962	0.706	0.75157	0.6786	0.70804	0.70954	0.69766	0.68904	0.71978	0.69492	0.6713	0.70475	0.71472	0.66488	0.70724	0.69636	0.71043	0.71261	0.65919	0.72386	0.68458	0.73149	0.74695	0.69332	0.70161	0.72259	0.70138	0.72815	0.73702	0.7135	0.74075	0.73008	0.73656	0.68724	0.68318	0.70233	0.66811	0.68709	0.69172	0.70036	0.70859	0.75267	0.74398	0.6846	0.73382	0.6709	0.72874	0.70797
		26.098	0.74981	0.68251	0.69183	0.71706	0.72576	0.68493	0.71602	0.74772	0.75298	0.72091	0.71505	0.70695	0.73359	0.69846	0.71991	0.69549	0.64667	0.71681	0.75034	0.72083	0.70628	0.73683	0.68366	0.70183	0.66231	0.71848	0.70775	0.72392	0.6931	0.75091	0.70186	0.67584	0.69939	0.68903	0.68967	0.69936	0.74159	0.68509	0.6699	0.69624	0.70361	0.74985	0.7303	0.71192	0.68487	0.67272	0.73326
		26.234	0.70734	0.72993	0.72185	0.69697	0.71826	0.7384	0.69391	0.67794	0.69494	0.72654	0.7192	0.69971	0.66175	0.65213	0.6851	0.72075	0.69779	0.70699	0.7931	0.71276	0.71813	0.75981	0.69841	0.68134	0.74847	0.67537	0.7273	0.72353	0.73875	0.70462	0.68132	0.67227	0.73731	0.7192	0.73415	0.71384	0.73479	0.70233	0.67647	0.70538	0.69376	0.71231	0.72601	0.76254	0.71968	0.67826	0.70749
		26.371	0.69959	0.71399	0.70645	0.72926	0.70857	0.68438	0.69233	0.72099	0.72255	0.7226	0.69317	0.71984	0.72051	0.7276	0.73832	0.73926	0.73066	0.70547	0.72751	0.69066	0.68682	0.66954	0.69437	0.68767	0.72742	0.71688	0.72673	0.71046	0.7618	0.67792	0.7233	0.74568	0.67243	0.71736	0.72468	0.69275	0.67664	0.71977	0.69571	0.69131	0.7191	0.71482	0.67015	0.69075	0.67751	0.685	0.67773
		26.507	0.72203	0.73435	0.71172	0.73104	0.70229	0.71813	0.69567	0.76395	0.70938	0.69838	0.73001	0.69976	0.72454	0.69543	0.69038	0.75166	0.68794	0.71699	0.67979	0.73102	0.75369	0.71797	0.72414	0.71433	0.72896	0.68196	0.70363	0.69604	0.69221	0.71605	0.7155	0.68093	0.68028	0.69433	0.7022	0.68238	0.71187	0.72986	0.68482	0.66917	0.75847	0.73939	0.71709	0.70547	0.66171	0.69203	0.69914
		26.644	0.69062	0.71636	0.68468	0.74017	0.71157	0.69724	0.69001	0.70386	0.70213	0.74451	0.75	0.70586	0.71438	0.68183	0.68502	0.70158	0.71281	0.66835	0.68925	0.74553	0.68147	0.70219	0.74186	0.74974	0.67266	0.70162	0.71075	0.73815	0.74876	0.69005	0.75633	0.68835	0.69026	0.68464	0.67605	0.75603	0.7321	0.67747	0.69909	0.72504	0.71977	0.73144	0.6881	0.67393	0.70897	0.68838	0.73799
		26.78	0.71011	0.68283	0.69191	0.68798	0.75361	0.69799	0.64892	0.69287	0.71126	0.7095	0.71354	0.74375	0.68904	0.7369	0.66943	0.72899	0.7588	0.65897	0.71462	0.67854	0.73537	0.71895	0.63896	0.72615	0.70409	0.70524	0.71681	0.75384	0.67295	0.69774	0.71438	0.69793	0.72105	0.76545	0.69721	0.73593	0.72401	0.74191	0.71804	0.67523	0.69505	0.71337	0.68492	0.684	0.71661	0.66877	0.73494
		26.917	0.7181	0.72241	0.6851	0.69923	0.66222	0.77434	0.67042	0.73141	0.71516	0.69717	0.69162	0.69764	0.65137	0.75944	0.65972	0.69126	0.73417	0.72795	0.72158	0.65604	0.69486	0.70497	0.67158	0.71197	0.74904	0.68454	0.70499	0.74966	0.73995	0.63674	0.71299	0.74136	0.68125	0.73069	0.68632	0.73818	0.70117	0.72512	0.69713	0.70197	0.71582	0.69217	0.73374	0.72694	0.6971	0.68934	0.69893
		27.054	0.67486	0.72157	0.7104	0.71413	0.69328	0.71466	0.68562	0.68939	0.69317	0.69262	0.7245	0.69396	0.67029	0.71188	0.6861	0.74021	0.71559	0.74493	0.73783	0.72298	0.69817	0.71946	0.69056	0.67665	0.75258	0.70138	0.68072	0.72199	0.69745	0.71056	0.70686	0.74304	0.67792	0.71004	0.73889	0.6909	0.65492	0.73005	0.71637	0.71158	0.70096	0.71933	0.69026	0.73721	0.68998	0.69374	0.69063
		27.191	0.66725	0.72356	0.73974	0.71888	0.69502	0.71381	0.67894	0.73035	0.68266	0.6662	0.66599	0.71738	0.71699	0.68039	0.72643	0.66005	0.70164	0.72048	0.72415	0.69151	0.67438	0.66982	0.74754	0.68439	0.71381	0.71798	0.72563	0.72281	0.67303	0.73828	0.72626	0.70743	0.65322	0.70262	0.71754	0.70222	0.68859	0.67603	0.74207	0.68316	0.70093	0.68924	0.72602	0.67271	0.76832	0.72197	0.72866
		27.329	0.71042	0.71374	0.66655	0.71795	0.72141	0.6662	0.66962	0.70111	0.76333	0.71112	0.67421	0.71697	0.68575	0.67486	0.68517	0.7439	0.71854	0.71365	0.70029	0.67906	0.74452	0.72807	0.68826	0.74892	0.68351	0.70153	0.72506	0.66615	0.68412	0.74342	0.71527	0.68613	0.71314	0.73018	0.65507	0.68682	0.69858	0.72713	0.70065	0.69444	0.69342	0.71324	0.7007	0.71045	0.66587	0.68889	0.70098
		27.466	0.67426	0.74148	0.70838	0.71774	0.67019	0.71509	0.71538	0.78203	0.72721	0.69303	0.70893	0.6894	0.71271	0.66879	0.74069	0.70209	0.73572	0.68634	0.68117	0.77583	0.6876	0.72266	0.75341	0.73083	0.6832	0.68503	0.7189	0.70035	0.69316	0.73611	0.69151	0.73067	0.72745	0.69595	0.7396	0.64887	0.73119	0.68393	0.69112	0.7343	0.67011	0.7399	0.72984	0.71615	0.70776	0.68638	0.74352
		27.604	0.72772	0.75217	0.74151	0.75203	0.69797	0.68991	0.7	0.66964	0.68672	0.7231	0.70821	0.71833	0.74161	0.69289	0.7196	0.716	0.69724	0.72072	0.71593	0.70192	0.7031	0.684	0.74148	0.69041	0.68023	0.73083	0.677	0.68686	0.71125	0.70967	0.73565	0.68034	0.71084	0.70998	0.70705	0.74385	0.71219	0.70244	0.66625	0.66447	0.71393	0.69421	0.70091	0.66834	0.7549	0.69392	0.70489
		27.742	0.69764	0.72292	0.70815	0.68768	0.69463	0.68355	0.68728	0.68673	0.72141	0.68319	0.70851	0.68813	0.67768	0.69215	0.69444	0.71069	0.68821	0.73326	0.70146	0.706	0.71651	0.73878	0.72195	0.7303	0.74933	0.72331	0.67518	0.73391	0.736	0.66197	0.71573	0.71157	0.7066	0.7243	0.68018	0.70426	0.75561	0.70352	0.67601	0.75656	0.68369	0.69851	0.69692	0.73914	0.6788	0.69596	0.71232
		27.88	0.71781	0.71066	0.7425	0.68372	0.73077	0.67498	0.71601	0.7152	0.73315	0.69812	0.6687	0.68763	0.65852	0.67563	0.71742	0.7371	0.75109	0.74591	0.69091	0.6906	0.70662	0.69253	0.70954	0.70993	0.74274	0.72934	0.66324	0.71617	0.66868	0.74378	0.75842	0.70965	0.73912	0.71996	0.70646	0.67401	0.76078	0.74268	0.66536	0.70921	0.66573	0.71922	0.71929	0.7252	0.68568	0.69784	0.68633
		28.018	0.64878	0.71834	0.70917	0.69837	0.71665	0.7252	0.73291	0.69502	0.70902	0.68443	0.71228	0.69754	0.70811	0.72453	0.70617	0.69429	0.72138	0.76078	0.75798	0.73058	0.73439	0.71671	0.66162	0.69714	0.73887	0.6743	0.72194	0.70105	0.67941	0.71589	0.75067	0.6835	0.69286	0.73621	0.70124	0.68418	0.75152	0.70784	0.69216	0.67657	0.70129	0.70745	0.69701	0.70146	0.69976	0.69019	0.6936
		28.157	0.7694	0.68016	0.72457	0.69638	0.70265	0.70082	0.69079	0.68703	0.70363	0.69921	0.68328	0.70764	0.6772	0.69855	0.7087	0.73222	0.75087	0.68216	0.7575	0.72076	0.68668	0.71296	0.74832	0.7115	0.77609	0.75436	0.69305	0.73113	0.70259	0.78085	0.71103	0.74793	0.7008	0.70299	0.68542	0.68413	0.71852	0.70542	0.70272	0.73528	0.7077	0.72436	0.6906	0.7042	0.70581	0.74462	0.72589
		28.295	0.70382	0.7117	0.69486	0.70322	0.70076	0.68566	0.73215	0.68962	0.7256	0.66197	0.67866	0.67748	0.7633	0.70776	0.69423	0.67199	0.76798	0.65145	0.72288	0.73726	0.65413	0.6706	0.72674	0.6744	0.74006	0.72588	0.73252	0.71208	0.75679	0.71519	0.71308	0.74513	0.69408	0.67491	0.67791	0.70661	0.71027	0.75139	0.70482	0.74859	0.74271	0.73817	0.73127	0.69812	0.71124	0.74146	0.75202
		28.434	0.70103	0.74466	0.6704	0.71398	0.70085	0.67537	0.67155	0.71858	0.72439	0.6884	0.67917	0.71577	0.70791	0.74268	0.70547	0.70594	0.66332	0.661	0.76508	0.71579	0.66414	0.73422	0.7118	0.70395	0.69008	0.72607	0.71713	0.69417	0.6843	0.67797	0.72226	0.69173	0.70864	0.72425	0.653	0.73944	0.69371	0.70803	0.74484	0.70998	0.69283	0.6644	0.73016	0.67594	0.68195	0.6902	0.70006
		28.573	0.68792	0.71369	0.74758	0.7187	0.71749	0.73196	0.71628	0.71579	0.6698	0.69097	0.6951	0.7363	0.74391	0.70499	0.68474	0.75802	0.70334	0.69393	0.69373	0.62103	0.73148	0.67643	0.70265	0.73443	0.69987	0.69729	0.70144	0.73756	0.7428	0.68327	0.71723	0.71947	0.74152	0.68079	0.71708	0.70524	0.74737	0.74758	0.75198	0.6734	0.7306	0.70516	0.68416	0.6951	0.69145	0.72525	0.70568
		28.712	0.75686	0.6684	0.68557	0.73156	0.74452	0.70115	0.70477	0.70468	0.76408	0.6932	0.70065	0.68597	0.71029	0.65795	0.73919	0.66213	0.72318	0.71848	0.67497	0.76926	0.71312	0.72126	0.71264	0.73227	0.67534	0.64319	0.70042	0.7132	0.7058	0.6986	0.65574	0.72582	0.70284	0.70572	0.7273	0.66405	0.71137	0.69402	0.66456	0.72082	0.67208	0.74709	0.73467	0.71586	0.73371	0.68302	0.66677
		28.852	0.7321	0.72505	0.73358	0.72156	0.77586	0.65496	0.7137	0.67497	0.67074	0.74896	0.73497	0.70219	0.74153	0.74693	0.66187	0.69754	0.7297	0.69839	0.70082	0.66191	0.67193	0.65536	0.68805	0.70305	0.68114	0.70798	0.71172	0.7372	0.67614	0.66915	0.73232	0.71209	0.70116	0.75154	0.7419	0.70065	0.70139	0.73237	0.72643	0.69434	0.76256	0.7424	0.708	0.70741	0.72089	0.70566	0.75966
		28.991	0.71337	0.71159	0.68976	0.70988	0.72077	0.72377	0.7575	0.73716	0.7407	0.69546	0.70782	0.70632	0.67346	0.73235	0.70025	0.73875	0.67422	0.72503	0.7044	0.69722	0.73584	0.70877	0.73751	0.74212	0.72907	0.66301	0.71681	0.73548	0.68435	0.69956	0.70117	0.73704	0.68521	0.71522	0.71632	0.71947	0.69773	0.68738	0.74689	0.69629	0.69705	0.74777	0.72242	0.7228	0.69264	0.70846	0.72759
		29.131	0.69648	0.69253	0.68546	0.73329	0.73811	0.63058	0.69231	0.72546	0.72206	0.69261	0.67142	0.69786	0.70485	0.67893	0.69662	0.72911	0.73257	0.71582	0.71747	0.74112	0.7096	0.69608	0.73819	0.67027	0.76992	0.67058	0.67919	0.67895	0.72536	0.67622	0.713	0.73527	0.6771	0.70318	0.72958	0.70539	0.72975	0.72695	0.67906	0.69871	0.73468	0.70814	0.71205	0.71424	0.6973	0.68934	0.66459
		29.271	0.67532	0.70773	0.68999	0.71872	0.72122	0.69406	0.69212	0.7115	0.74726	0.71544	0.68553	0.73144	0.72654	0.81397	0.67799	0.68717	0.74823	0.66294	0.70342	0.74343	0.67512	0.71014	0.70067	0.70284	0.72152	0.7162	0.72774	0.68732	0.71042	0.71788	0.77435	0.68447	0.77138	0.66688	0.72265	0.71509	0.68182	0.67537	0.69742	0.70477	0.70822	0.71026	0.71048	0.64011	0.70444	0.66947	0.70018
		29.411	0.64874	0.74592	0.65485	0.66017	0.74759	0.72823	0.70808	0.74007	0.73997	0.74947	0.66008	0.70881	0.6745	0.71347	0.662	0.68513	0.71183	0.71054	0.68221	0.7161	0.70605	0.67297	0.70776	0.71991	0.66346	0.74847	0.74364	0.69651	0.71797	0.7197	0.70757	0.73051	0.7009	0.68756	0.73004	0.67935	0.72787	0.67715	0.69786	0.68855	0.69135	0.71004	0.7146	0.69722	0.72529	0.75398	0.6778
		29.551	0.75376	0.68249	0.76484	0.67568	0.77509	0.70057	0.69516	0.73984	0.73729	0.68677	0.64888	0.70625	0.71862	0.7259	0.68621	0.76753	0.69788	0.69561	0.69135	0.67907	0.75161	0.68678	0.74042	0.71372	0.70937	0.67572	0.72783	0.74289	0.71696	0.69684	0.71215	0.70966	0.70475	0.7184	0.75236	0.72987	0.71999	0.70959	0.67707	0.72626	0.71699	0.73854	0.73231	0.72299	0.68553	0.67583	0.7234
		29.692	0.7173	0.71526	0.668	0.69816	0.67675	0.69707	0.78792	0.68454	0.68458	0.71781	0.68958	0.68652	0.67348	0.67216	0.72847	0.68765	0.72425	0.68041	0.71749	0.68139	0.73876	0.6932	0.69407	0.69658	0.69796	0.72174	0.71608	0.67661	0.69358	0.73352	0.68312	0.77068	0.68758	0.71152	0.72573	0.69436	0.68875	0.71706	0.71073	0.73944	0.75089	0.70528	0.71627	0.69913	0.68517	0.72124	0.7249
		29.832	0.6628	0.70649	0.68373	0.7136	0.66679	0.71143	0.66604	0.73686	0.68992	0.67037	0.68126	0.69261	0.74761	0.71694	0.73058	0.69231	0.7208	0.67999	0.64749	0.70292	0.72502	0.71626	0.70836	0.69155	0.73194	0.68379	0.69347	0.63911	0.7073	0.72892	0.68666	0.68337	0.69603	0.72846	0.73036	0.71447	0.67401	0.69539	0.67431	0.7323	0.7067	0.66284	0.69718	0.7332	0.73247	0.70988	0.65896
		29.973	0.6943	0.7804	0.66905	0.74991	0.7248	0.67171	0.71175	0.75	0.69762	0.72664	0.63985	0.66237	0.69634	0.72734	0.77879	0.68725	0.69101	0.7215	0.71113	0.76145	0.69696	0.67685	0.67617	0.7482	0.66804	0.74909	0.68865	0.69251	0.67838	0.76114	0.70811	0.73385	0.71691	0.70606	0.69855	0.68164	0.74694	0.69904	0.70431	0.6518	0.70947	0.70583	0.68758	0.7146	0.73956	0.75066	0.70035
		30.114	0.6546	0.72892	0.70137	0.64459	0.70414	0.67429	0.75066	0.75148	0.71921	0.74354	0.75064	0.71058	0.723	0.73041	0.70717	0.66038	0.7576	0.6967	0.76262	0.72169	0.69536	0.70751	0.7065	0.71775	0.6725	0.67757	0.6914	0.69652	0.74655	0.67832	0.6893	0.7374	0.68511	0.72721	0.68547	0.68805	0.71649	0.69198	0.71314	0.69465	0.72787	0.67836	0.67802	0.69295	0.66719	0.72207	0.74005
		30.256	0.66912	0.69416	0.71802	0.68516	0.68714	0.74106	0.71169	0.76062	0.73027	0.73544	0.7043	0.71309	0.7136	0.71167	0.73594	0.6803	0.73212	0.70827	0.67676	0.71904	0.68994	0.72884	0.64036	0.71575	0.69738	0.70419	0.75716	0.68609	0.69939	0.70502	0.70524	0.74441	0.75128	0.71139	0.70754	0.71172	0.67686	0.73365	0.70459	0.73146	0.70829	0.69067	0.71279	0.69074	0.70611	0.70609	0.74872
		30.397	0.73458	0.71313	0.69225	0.68469	0.65465	0.70369	0.7362	0.71691	0.70311	0.69813	0.76299	0.67721	0.70761	0.6843	0.7207	0.69814	0.66979	0.76146	0.7334	0.68397	0.74694	0.69593	0.72209	0.70548	0.73501	0.67913	0.68143	0.68799	0.70529	0.6962	0.67883	0.73481	0.70414	0.68416	0.74983	0.73403	0.71896	0.69499	0.71971	0.68401	0.7239	0.70867	0.68881	0.71448	0.70375	0.68801	0.70793
		30.539	0.68516	0.72848	0.74443	0.72293	0.67815	0.74255	0.74952	0.6882	0.74125	0.7027	0.69419	0.73791	0.73071	0.75275	0.68142	0.7306	0.7035	0.65926	0.73323	0.72813	0.72318	0.7173	0.69291	0.73515	0.71502	0.74434	0.72039	0.71206	0.6709	0.69218	0.72794	0.7265	0.69815	0.69859	0.70179	0.67199	0.70588	0.70101	0.74029	0.69777	0.6996	0.68431	0.71562	0.72445	0.7397	0.76481	0.7365
		30.681	0.73305	0.71429	0.65202	0.6964	0.74137	0.72544	0.70533	0.72269	0.68062	0.70038	0.70753	0.6826	0.70463	0.69048	0.72574	0.68402	0.71474	0.68102	0.71044	0.67676	0.65028	0.74826	0.73112	0.73155	0.66257	0.7072	0.73967	0.69797	0.70078	0.67393	0.68571	0.71791	0.74116	0.7061	0.65251	0.68396	0.64919	0.70859	0.70818	0.70658	0.70313	0.73261	0.73295	0.72488	0.69441	0.75197	0.68241
		30.823	0.7405	0.69476	0.7057	0.69357	0.67731	0.75766	0.69499	0.73985	0.72686	0.6764	0.69709	0.70344	0.6866	0.71252	0.69513	0.69961	0.68857	0.7085	0.71145	0.69133	0.71763	0.6763	0.68945	0.72346	0.6922	0.70264	0.68658	0.71523	0.68671	0.69171	0.73773	0.66416	0.66801	0.74195	0.73614	0.69693	0.66766	0.74137	0.71978	0.73096	0.68374	0.73286	0.75026	0.74871	0.72196	0.74462	0.70272
		30.965	0.68273	0.71269	0.70023	0.72685	0.6994	0.67327	0.72925	0.73023	0.7084	0.67578	0.67331	0.68448	0.72429	0.69704	0.69369	0.74182	0.73818	0.6949	0.70924	0.72158	0.72165	0.73066	0.72519	0.75	0.71186	0.71963	0.73669	0.70412	0.71773	0.70951	0.67358	0.64224	0.70604	0.72817	0.70038	0.73466	0.72385	0.70513	0.71439	0.69145	0.7017	0.70575	0.74594	0.72855	0.69281	0.72945	0.70447
		31.108	0.68006	0.67465	0.74189	0.70871	0.71781	0.703	0.68854	0.79519	0.69529	0.69106	0.70269	0.71459	0.75393	0.72204	0.69186	0.71608	0.70199	0.71827	0.68757	0.6818	0.6652	0.73184	0.69941	0.74426	0.70032	0.70055	0.69396	0.72445	0.67876	0.69143	0.69456	0.66318	0.71008	0.69655	0.7164	0.69612	0.72136	0.66088	0.7255	0.73709	0.67946	0.68851	0.73492	0.71763	0.7441	0.6846	0.7147
		31.25	0.7138	0.71368	0.68317	0.70431	0.74537	0.68989	0.70518	0.67101	0.73365	0.74493	0.71705	0.71199	0.69666	0.69256	0.62544	0.68003	0.74269	0.67246	0.69701	0.70794	0.72403	0.69063	0.72778	0.70486	0.72497	0.72278	0.71515	0.67941	0.69542	0.66798	0.68267	0.67034	0.70749	0.70592	0.63339	0.72218	0.7282	0.72462	0.71113	0.74366	0.66081	0.73198	0.7004	0.71738	0.72704	0.69903	0.70835
		31.393	0.70832	0.7327	0.70625	0.71874	0.69962	0.71083	0.70994	0.69828	0.68996	0.71911	0.69379	0.73025	0.73009	0.74713	0.67349	0.7111	0.65009	0.71954	0.74026	0.72054	0.68903	0.73052	0.68843	0.70633	0.73309	0.70617	0.72274	0.7151	0.71644	0.76135	0.71979	0.69403	0.71544	0.6617	0.68369	0.7059	0.75955	0.68992	0.68542	0.70548	0.69938	0.71226	0.73849	0.69254	0.69054	0.73957	0.74504
		31.536	0.75603	0.65354	0.69439	0.71576	0.7483	0.70468	0.70344	0.6736	0.70324	0.65813	0.71299	0.69583	0.72724	0.73698	0.69356	0.73292	0.7207	0.6891	0.6614	0.66679	0.7027	0.69373	0.71534	0.74648	0.69482	0.70313	0.7307	0.71525	0.70238	0.69706	0.75171	0.69577	0.69959	0.69071	0.70254	0.7187	0.70929	0.73011	0.68718	0.70594	0.71068	0.72317	0.71929	0.7102	0.74851	0.74984	0.72665
		31.68	0.73652	0.71798	0.66827	0.72646	0.7431	0.68802	0.71581	0.72977	0.68948	0.7341	0.69488	0.75354	0.70047	0.71429	0.70539	0.75194	0.70119	0.71227	0.76952	0.67649	0.7274	0.76385	0.72349	0.77114	0.78353	0.73359	0.67949	0.67771	0.74203	0.72616	0.68021	0.66555	0.6617	0.70613	0.71894	0.73705	0.63298	0.68159	0.67218	0.65891	0.67675	0.71701	0.75685	0.70875	0.68326	0.72185	0.7019
		31.823	0.70566	0.63479	0.67508	0.693	0.7048	0.67111	0.67964	0.7151	0.75415	0.6958	0.66232	0.73518	0.72263	0.68417	0.74637	0.72	0.72995	0.73829	0.69019	0.73131	0.69492	0.73391	0.69965	0.65066	0.73563	0.71053	0.745	0.68635	0.71043	0.72803	0.63973	0.68179	0.7388	0.65617	0.66529	0.71462	0.74074	0.6909	0.69383	0.68976	0.71812	0.679	0.71394	0.68935	0.68578	0.70574	0.67696
		31.967	0.69283	0.70712	0.68694	0.7339	0.72563	0.72913	0.71355	0.69944	0.69094	0.66534	0.74638	0.72633	0.72387	0.69509	0.69314	0.69424	0.70755	0.72114	0.67726	0.69496	0.72674	0.68565	0.7369	0.73135	0.70704	0.72147	0.75803	0.69184	0.63387	0.73263	0.65532	0.69802	0.75051	0.67581	0.69602	0.68997	0.71644	0.67166	0.70525	0.72308	0.65801	0.73509	0.65057	0.69888	0.69577	0.66317	0.71156
		32.111	0.74108	0.71478	0.72081	0.68489	0.71663	0.69625	0.78479	0.71152	0.72117	0.67246	0.7031	0.76095	0.69862	0.68378	0.66277	0.64932	0.73588	0.67081	0.74293	0.704	0.76001	0.72821	0.71626	0.69737	0.7287	0.68026	0.68791	0.73945	0.71662	0.74697	0.71255	0.70205	0.75217	0.70262	0.65707	0.71012	0.68121	0.72629	0.71215	0.70097	0.71768	0.63893	0.70642	0.71059	0.71399	0.69442	0.70506
		32.256	0.7289	0.68239	0.72808	0.66266	0.71303	0.69205	0.71076	0.67904	0.67367	0.65861	0.7419	0.70076	0.72416	0.67907	0.70075	0.64306	0.6889	0.672	0.69716	0.71645	0.69384	0.69137	0.71987	0.68544	0.74657	0.64264	0.68662	0.67033	0.70402	0.69951	0.69892	0.71592	0.70755	0.71993	0.70472	0.70472	0.70721	0.71784	0.66942	0.68076	0.68665	0.69738	0.71984	0.71357	0.75646	0.70825	0.70698
		32.4	0.73696	0.72117	0.69922	0.7063	0.68344	0.62293	0.68151	0.68044	0.6597	0.68464	0.74021	0.72937	0.72774	0.71688	0.72105	0.67445	0.67198	0.70453	0.65251	0.69445	0.68353	0.71557	0.69136	0.69941	0.72315	0.71923	0.66972	0.76116	0.73451	0.73587	0.71345	0.73874	0.7219	0.73494	0.69923	0.67937	0.66574	0.66633	0.68899	0.71595	0.74747	0.68819	0.70846	0.69519	0.66975	0.72759	0.67708
		32.545	0.77261	0.71304	0.66431	0.68501	0.71423	0.62693	0.69157	0.68621	0.71699	0.76102	0.78022	0.72751	0.73737	0.69966	0.70397	0.73135	0.66801	0.73219	0.73968	0.69974	0.74831	0.70504	0.67674	0.7469	0.67056	0.72908	0.71994	0.7336	0.71332	0.72411	0.67893	0.69726	0.69967	0.69734	0.72077	0.71737	0.69599	0.76204	0.71515	0.73216	0.71189	0.65089	0.65085	0.75572	0.7002	0.71023	0.71405
		32.69	0.74904	0.68239	0.70921	0.70183	0.75386	0.68752	0.72447	0.73684	0.70709	0.69944	0.72032	0.67822	0.73534	0.71149	0.6679	0.70701	0.67785	0.73128	0.77227	0.67528	0.65796	0.72889	0.71055	0.7158	0.73593	0.69557	0.70704	0.68906	0.67097	0.69814	0.68261	0.66494	0.68307	0.71157	0.66782	0.7338	0.76791	0.70868	0.68103	0.72102	0.69027	0.74308	0.66548	0.74258	0.72116	0.70902	0.71155
		32.835	0.7482	0.75391	0.70524	0.75211	0.71625	0.67865	0.7446	0.68344	0.71348	0.70694	0.70458	0.67339	0.68044	0.72252	0.71923	0.70916	0.67538	0.69357	0.6951	0.69481	0.72714	0.69439	0.75376	0.67964	0.68091	0.65552	0.71403	0.67518	0.65041	0.70792	0.70662	0.76466	0.70573	0.69947	0.65755	0.69823	0.66109	0.73106	0.72342	0.69716	0.74232	0.70815	0.74491	0.74028	0.72417	0.73497	0.71779
		32.981	0.75167	0.71029	0.68333	0.74057	0.72942	0.65116	0.69341	0.73292	0.72035	0.71733	0.75812	0.70152	0.76377	0.7138	0.73983	0.68706	0.73441	0.68458	0.72483	0.71004	0.73535	0.70748	0.73479	0.66727	0.74188	0.70545	0.71041	0.68967	0.70527	0.67992	0.71802	0.72724	0.68814	0.71582	0.67269	0.70079	0.73965	0.67057	0.68895	0.71273	0.66142	0.7064	0.64655	0.72897	0.72526	0.74202	0.63921
		33.126	0.72564	0.6307	0.69007	0.73206	0.70389	0.71423	0.67878	0.70135	0.71721	0.69108	0.70079	0.77444	0.63299	0.68895	0.68714	0.74094	0.69794	0.72452	0.65392	0.69449	0.6836	0.64809	0.69602	0.73803	0.70531	0.64962	0.72048	0.77977	0.67998	0.68587	0.69928	0.72666	0.65396	0.70813	0.68706	0.68786	0.67754	0.73659	0.70214	0.71165	0.70304	0.68868	0.71918	0.68725	0.67671	0.67445	0.72746
		33.272	0.70475	0.65846	0.73585	0.72933	0.70941	0.68294	0.73019	0.71811	0.69402	0.74593	0.71792	0.69946	0.72265	0.67986	0.70249	0.73459	0.75275	0.69631	0.7196	0.68486	0.71036	0.78326	0.69519	0.72491	0.71429	0.70104	0.75716	0.71893	0.72319	0.6709	0.71034	0.62946	0.72478	0.71189	0.74223	0.72914	0.67646	0.7017	0.71934	0.69863	0.708	0.68916	0.69254	0.716	0.70979	0.74068	0.66699
		33.418	0.75549	0.66953	0.76396	0.64803	0.68471	0.69478	0.69316	0.69666	0.70873	0.74246	0.74381	0.70981	0.67683	0.68602	0.72403	0.67147	0.73838	0.72971	0.65339	0.68644	0.74617	0.67641	0.73364	0.72085	0.71497	0.70206	0.66453	0.68877	0.7098	0.73511	0.71786	0.71434	0.64576	0.66786	0.72638	0.68169	0.73923	0.70838	0.69315	0.66322	0.69789	0.70556	0.70106	0.65386	0.70289	0.70544	0.67581
		33.565	0.69864	0.7026	0.74672	0.72706	0.69659	0.69084	0.66555	0.72094	0.69253	0.68967	0.70645	0.66822	0.73607	0.7501	0.66405	0.69462	0.67824	0.77812	0.72931	0.71334	0.69772	0.69975	0.70426	0.69026	0.69792	0.74401	0.73939	0.70171	0.68942	0.72314	0.66642	0.69558	0.6855	0.6548	0.70036	0.6997	0.67921	0.68789	0.69922	0.68098	0.68909	0.67195	0.67704	0.69308	0.76307	0.73527	0.68088
		33.712	0.68687	0.72161	0.70461	0.71543	0.67006	0.72325	0.70209	0.73353	0.73852	0.69285	0.7505	0.71484	0.69081	0.75846	0.69481	0.68189	0.68241	0.70118	0.63548	0.66827	0.69922	0.6788	0.73676	0.70004	0.70652	0.69402	0.69395	0.70362	0.70612	0.70223	0.74812	0.68007	0.74109	0.6963	0.69441	0.72867	0.71403	0.71458	0.6858	0.73488	0.70277	0.71333	0.75946	0.72809	0.72821	0.71252	0.69233
		33.858	0.73746	0.69476	0.68342	0.67802	0.70261	0.70991	0.69732	0.68137	0.7178	0.69335	0.71232	0.74757	0.70372	0.68459	0.6916	0.68542	0.67243	0.68149	0.69496	0.69596	0.70775	0.68605	0.69893	0.71122	0.73654	0.71429	0.73212	0.73883	0.68327	0.70084	0.69804	0.74403	0.6637	0.74783	0.67842	0.67051	0.74126	0.72475	0.71306	0.63506	0.72473	0.7028	0.71967	0.70184	0.66431	0.70861	0.74331
		34.006	0.73259	0.76034	0.69715	0.70217	0.70228	0.70236	0.69708	0.68675	0.69502	0.67907	0.71788	0.73049	0.68575	0.70623	0.72009	0.70456	0.69581	0.71163	0.6915	0.69985	0.72682	0.73533	0.76037	0.70022	0.73758	0.69789	0.70745	0.68175	0.72504	0.71563	0.68829	0.69922	0.7221	0.7254	0.68236	0.71964	0.68736	0.66265	0.74119	0.68479	0.72351	0.64359	0.6656	0.67059	0.72106	0.72295	0.67817
		34.153	0.66465	0.69912	0.72537	0.75694	0.67458	0.71961	0.71091	0.6934	0.72377	0.70714	0.67261	0.6733	0.65571	0.71328	0.71886	0.70481	0.70881	0.68946	0.67444	0.76719	0.69802	0.68961	0.7264	0.71118	0.71596	0.72645	0.67931	0.67187	0.75763	0.69384	0.69434	0.69107	0.68794	0.72468	0.73326	0.74652	0.75503	0.70317	0.69611	0.72559	0.68833	0.68939	0.71661	0.71389	0.73359	0.68004	0.70778
		34.301	0.67433	0.71986	0.75153	0.70462	0.68497	0.69587	0.66667	0.69439	0.70719	0.64779	0.71397	0.70877	0.75073	0.67286	0.62769	0.66026	0.7561	0.67857	0.70586	0.73536	0.66417	0.69302	0.68695	0.7	0.73245	0.67311	0.7225	0.74554	0.67717	0.67104	0.70004	0.76984	0.71731	0.73108	0.70288	0.72368	0.72006	0.73723	0.68323	0.7181	0.71865	0.69919	0.67394	0.69746	0.71273	0.67437	0.70378
		34.449	0.70718	0.722	0.66307	0.6644	0.72406	0.71749	0.73065	0.70581	0.70092	0.6965	0.72516	0.71224	0.71245	0.73323	0.72403	0.7183	0.68986	0.70402	0.67724	0.7165	0.69494	0.72838	0.69477	0.71936	0.70503	0.6993	0.63744	0.66134	0.67257	0.65795	0.68625	0.70808	0.70022	0.73186	0.69757	0.73244	0.73042	0.68206	0.68914	0.78668	0.68869	0.67918	0.74225	0.75018	0.71489	0.67522	0.71695
		34.597	0.68037	0.76964	0.67546	0.81624	0.75404	0.75725	0.6686	0.72046	0.7035	0.64823	0.69833	0.65195	0.74572	0.69712	0.69734	0.7064	0.6836	0.70854	0.73234	0.68497	0.68202	0.70109	0.69065	0.72535	0.69878	0.69114	0.71679	0.73038	0.75483	0.72285	0.73102	0.7078	0.72629	0.67547	0.72884	0.73053	0.70557	0.71733	0.71113	0.66316	0.72479	0.68989	0.68803	0.73149	0.70404	0.70768	0.63147
		34.745	0.68434	0.73827	0.70838	0.77787	0.69486	0.68109	0.72752	0.76672	0.74579	0.72738	0.69038	0.68539	0.69916	0.71032	0.69336	0.70819	0.73093	0.65221	0.7877	0.72786	0.69874	0.71554	0.70898	0.69538	0.69758	0.69935	0.72338	0.71381	0.74895	0.68171	0.70951	0.6836	0.69345	0.70725	0.71192	0.72267	0.7421	0.75774	0.68153	0.72492	0.7114	0.69378	0.69667	0.70205	0.72241	0.72916	0.73157
		34.894	0.7294	0.66108	0.71446	0.70588	0.72505	0.72147	0.7502	0.65611	0.73167	0.67367	0.75269	0.70753	0.68395	0.77596	0.71548	0.7369	0.71043	0.71333	0.64023	0.70825	0.70389	0.70795	0.62289	0.6954	0.70588	0.72613	0.67064	0.67707	0.72426	0.67663	0.69906	0.68339	0.71055	0.72351	0.69181	0.71086	0.71139	0.65868	0.72153	0.73596	0.72095	0.72068	0.69661	0.67663	0.7097	0.69583	0.71847
		35.043	0.73906	0.65887	0.68005	0.67854	0.67143	0.71237	0.66896	0.74149	0.68869	0.70826	0.68847	0.76011	0.67815	0.70958	0.73389	0.67116	0.7191	0.69848	0.7369	0.69895	0.68373	0.74903	0.71176	0.69946	0.67825	0.70394	0.75249	0.708	0.66923	0.75793	0.698	0.67832	0.71907	0.68947	0.70048	0.73095	0.71709	0.66372	0.71668	0.6967	0.65749	0.72375	0.69056	0.69511	0.73652	0.68659	0.68079
		35.193	0.72771	0.68089	0.66205	0.70529	0.73953	0.68828	0.7351	0.7072	0.66138	0.68176	0.75148	0.70656	0.6689	0.68897	0.70252	0.68683	0.65139	0.68777	0.76043	0.74763	0.68629	0.68066	0.71332	0.71639	0.68873	0.6972	0.71577	0.67266	0.67568	0.72498	0.70662	0.76482	0.68978	0.67504	0.69143	0.74707	0.75046	0.70434	0.73374	0.73617	0.64928	0.72893	0.65301	0.73446	0.68022	0.69788	0.7086
		35.342	0.7244	0.68971	0.67779	0.69632	0.7394	0.68504	0.71092	0.69969	0.7332	0.6976	0.68774	0.69404	0.72066	0.78138	0.66989	0.70108	0.66953	0.7782	0.69813	0.76468	0.66342	0.67022	0.70486	0.71703	0.65583	0.70265	0.68141	0.66939	0.6826	0.73276	0.66617	0.7071	0.68669	0.723	0.73444	0.71761	0.76429	0.70098	0.72403	0.67848	0.72073	0.73119	0.70696	0.68707	0.67817	0.71862	0.72812
		35.492	0.73558	0.70916	0.70725	0.69658	0.72038	0.73543	0.62816	0.7029	0.71752	0.74434	0.71469	0.74191	0.72625	0.68366	0.71267	0.69243	0.72062	0.70978	0.70702	0.72766	0.68918	0.71392	0.72987	0.70234	0.70735	0.72364	0.66642	0.68274	0.70891	0.7589	0.71114	0.70185	0.73809	0.68104	0.68105	0.71445	0.71832	0.70555	0.70869	0.72216	0.73526	0.70696	0.69359	0.69993	0.74892	0.69164	0.68566
		35.642	0.68704	0.67564	0.73358	0.66653	0.65435	0.70221	0.72343	0.70668	0.71177	0.68364	0.68828	0.72257	0.70924	0.72071	0.6997	0.7053	0.73893	0.70995	0.7428	0.72378	0.66394	0.67219	0.73311	0.70953	0.6925	0.68787	0.70133	0.73649	0.69826	0.64042	0.71659	0.69506	0.74941	0.68836	0.77271	0.68715	0.68879	0.6783	0.72584	0.76496	0.69445	0.718	0.67544	0.67227	0.7353	0.70154	0.79215
		35.793	0.71242	0.6952	0.6844	0.70809	0.71869	0.72695	0.67968	0.78709	0.67266	0.65391	0.68652	0.69971	0.71159	0.69192	0.71635	0.72591	0.71833	0.63834	0.71561	0.75396	0.68819	0.70505	0.69403	0.70171	0.7083	0.719	0.70209	0.71825	0.71804	0.65932	0.74555	0.71695	0.68136	0.66532	0.70751	0.6824	0.71742	0.69694	0.68643	0.71993	0.67591	0.73942	0.74395	0.72958	0.69734	0.74756	0.74153
		35.943	0.72611	0.70263	0.68149	0.74652	0.71556	0.67664	0.72174	0.70505	0.74794	0.742	0.69032	0.72897	0.69287	0.75888	0.74949	0.69564	0.70716	0.71689	0.68703	0.69777	0.71786	0.76235	0.74442	0.71538	0.73134	0.70674	0.74419	0.74903	0.70605	0.67835	0.70532	0.70499	0.68881	0.71056	0.72361	0.6761	0.70528	0.71288	0.71849	0.69857	0.68929	0.74043	0.70161	0.71254	0.69234	0.71663	0.68587
		36.094	0.73374	0.69897	0.71017	0.64476	0.75614	0.73587	0.68523	0.72342	0.70376	0.70409	0.66068	0.69884	0.68173	0.68159	0.75081	0.70353	0.69243	0.68361	0.71423	0.70579	0.69855	0.69328	0.70069	0.70513	0.7349	0.6551	0.69966	0.67181	0.70702	0.7219	0.70033	0.70603	0.68732	0.67555	0.73149	0.72727	0.72963	0.68707	0.70577	0.65383	0.75618	0.69978	0.65667	0.65562	0.72982	0.72535	0.69757
		36.246	0.71763	0.69073	0.68653	0.72338	0.69601	0.68411	0.64213	0.71628	0.65826	0.71665	0.68916	0.71711	0.70588	0.70577	0.69703	0.68381	0.69766	0.67784	0.70787	0.72689	0.69792	0.70266	0.68996	0.69709	0.66544	0.76114	0.71127	0.70854	0.66052	0.72976	0.72801	0.68419	0.71699	0.73161	0.73406	0.7597	0.69791	0.68323	0.68338	0.66842	0.68708	0.72076	0.71188	0.6717	0.7	0.71782	0.69448
		36.397	0.71891	0.68307	0.73627	0.71124	0.77482	0.74768	0.67506	0.74366	0.66125	0.65956	0.66771	0.69668	0.71079	0.62184	0.69131	0.72357	0.7234	0.74085	0.71748	0.72391	0.70139	0.68538	0.70833	0.71749	0.64525	0.70756	0.69075	0.64661	0.69262	0.70027	0.69287	0.71733	0.66135	0.70995	0.70015	0.71544	0.7222	0.71906	0.64216	0.70826	0.66589	0.73259	0.7338	0.68646	0.71083	0.72794	0.72573
		36.549	0.70849	0.72697	0.68219	0.71496	0.72981	0.70072	0.66396	0.684	0.68035	0.67507	0.72688	0.70929	0.72993	0.74254	0.68491	0.72575	0.6754	0.67943	0.73279	0.68949	0.74081	0.65589	0.70595	0.75332	0.66042	0.69361	0.67258	0.7078	0.69176	0.66444	0.73744	0.67163	0.69993	0.6831	0.67339	0.71675	0.66904	0.67864	0.66941	0.65895	0.69937	0.70477	0.71309	0.69349	0.61323	0.72417	0.68567
		36.701	0.71068	0.65369	0.67979	0.70683	0.73807	0.73756	0.71055	0.71273	0.66058	0.7035	0.71343	0.68835	0.69303	0.68612	0.70572	0.75897	0.67415	0.71911	0.73773	0.69972	0.69583	0.71505	0.68977	0.74619	0.64151	0.69281	0.71256	0.69331	0.69971	0.71153	0.69404	0.73734	0.67985	0.75905	0.68561	0.69519	0.68917	0.69634	0.7255	0.69015	0.68831	0.68683	0.71158	0.71371	0.70499	0.68875	0.69532
		36.854	0.65423	0.67058	0.72354	0.68937	0.71585	0.70552	0.67466	0.69506	0.736	0.66244	0.71714	0.6855	0.67123	0.68719	0.68466	0.6591	0.70908	0.70219	0.7047	0.65533	0.68777	0.70747	0.71446	0.68657	0.68906	0.73608	0.72025	0.71488	0.68778	0.7475	0.69978	0.64638	0.71127	0.68371	0.68382	0.75417	0.74745	0.71238	0.75102	0.70775	0.70638	0.69962	0.7	0.7369	0.71915	0.71332	0.6931
		37.006	0.71993	0.69101	0.77179	0.69808	0.67231	0.70329	0.70774	0.73377	0.68235	0.73941	0.70815	0.70932	0.76333	0.7096	0.74753	0.73603	0.75447	0.68171	0.73017	0.70626	0.70189	0.69599	0.72174	0.71565	0.69523	0.71774	0.67744	0.72675	0.71025	0.71875	0.68495	0.77911	0.69146	0.72273	0.74055	0.7062	0.67697	0.72313	0.66925	0.67581	0.74582	0.68145	0.71666	0.70505	0.67591	0.70839	0.7314
		37.159	0.71808	0.68839	0.73487	0.68029	0.73578	0.71539	0.70427	0.66743	0.67329	0.70832	0.72082	0.6988	0.67622	0.6924	0.68686	0.74591	0.72013	0.71021	0.71485	0.6692	0.69158	0.67558	0.70667	0.67646	0.72075	0.66592	0.75713	0.72294	0.68829	0.71273	0.65613	0.686	0.68399	0.69513	0.69171	0.72127	0.67714	0.71304	0.71246	0.71312	0.67836	0.68429	0.70294	0.68125	0.71205	0.71923	0.7034
		37.313	0.7153	0.69516	0.70363	0.71384	0.6668	0.66438	0.70647	0.70182	0.73062	0.65832	0.67979	0.72543	0.71459	0.74669	0.70528	0.7151	0.67523	0.7299	0.69719	0.68224	0.70694	0.69624	0.72356	0.7156	0.66779	0.69957	0.69228	0.69504	0.73288	0.64878	0.68524	0.70048	0.67504	0.62325	0.68985	0.69213	0.67814	0.69936	0.68282	0.69936	0.68846	0.75215	0.69931	0.68039	0.70151	0.73316	0.70829
		37.467	0.69662	0.76295	0.71077	0.74671	0.67718	0.69179	0.68221	0.6954	0.69647	0.68496	0.70477	0.68885	0.65278	0.74429	0.7445	0.70738	0.74922	0.67854	0.71272	0.66396	0.7394	0.67357	0.65675	0.76574	0.68255	0.6611	0.71694	0.65131	0.69895	0.74589	0.72884	0.72644	0.76086	0.69969	0.69169	0.68803	0.70414	0.68523	0.71629	0.65095	0.68847	0.73507	0.67937	0.6974	0.69601	0.70216	0.6533
		37.621	0.74505	0.66083	0.72271	0.74959	0.71926	0.69028	0.65435	0.73414	0.71282	0.69885	0.72329	0.67719	0.66777	0.66543	0.71066	0.75926	0.64215	0.71352	0.6384	0.71285	0.69895	0.62816	0.69808	0.73295	0.6955	0.72738	0.78486	0.69325	0.63738	0.7315	0.68963	0.70115	0.72621	0.72826	0.73505	0.69765	0.69713	0.73244	0.7144	0.72191	0.70045	0.6549	0.69554	0.74746	0.71014	0.73267	0.76256
		37.775	0.69887	0.6322	0.64156	0.70962	0.68505	0.66653	0.68786	0.72697	0.70456	0.74777	0.6976	0.70603	0.65758	0.72257	0.7116	0.70581	0.70402	0.76365	0.67412	0.71388	0.67808	0.66163	0.68316	0.75377	0.75107	0.73336	0.69032	0.71543	0.71467	0.75193	0.72074	0.72639	0.74919	0.74421	0.70167	0.75338	0.66235	0.70545	0.73509	0.69237	0.75427	0.67736	0.71093	0.72404	0.68215	0.69448	0.68867
		37.93	0.66752	0.70394	0.74158	0.71268	0.70817	0.74021	0.7122	0.71882	0.70361	0.69817	0.676	0.7528	0.64715	0.67341	0.73016	0.712	0.74445	0.69362	0.68815	0.7155	0.67904	0.69219	0.67974	0.68923	0.73052	0.71006	0.69503	0.71094	0.70286	0.68311	0.67993	0.67198	0.75345	0.69692	0.70035	0.69557	0.68229	0.73137	0.69312	0.68869	0.73921	0.67622	0.67606	0.70177	0.72714	0.72394	0.66596
		38.085	0.68541	0.69156	0.69317	0.74526	0.75747	0.72187	0.71593	0.69952	0.7053	0.72753	0.71027	0.7235	0.7351	0.69039	0.66706	0.73866	0.75042	0.72937	0.66562	0.70741	0.69145	0.67286	0.64363	0.70109	0.68568	0.76842	0.67959	0.64956	0.76691	0.68762	0.67576	0.67195	0.7234	0.70562	0.73763	0.62334	0.70537	0.75559	0.71076	0.70953	0.71418	0.63381	0.68923	0.69502	0.69543	0.74589	0.66534
		38.24	0.74782	0.6728	0.74978	0.71037	0.73064	0.72042	0.7069	0.68462	0.71756	0.72827	0.75437	0.68312	0.72061	0.76977	0.67296	0.70512	0.63655	0.75792	0.65161	0.6869	0.68773	0.69757	0.70557	0.71451	0.67429	0.71911	0.69042	0.69376	0.70135	0.70667	0.72144	0.71718	0.72994	0.6902	0.68178	0.71877	0.69829	0.69909	0.72593	0.70923	0.66862	0.69279	0.71713	0.67386	0.69278	0.69607	0.73389
		38.396	0.6953	0.68319	0.70856	0.70939	0.72501	0.70333	0.73493	0.72128	0.70127	0.67711	0.72107	0.7007	0.7499	0.71684	0.7317	0.64654	0.75755	0.76054	0.74874	0.72262	0.71151	0.64352	0.71526	0.67051	0.74675	0.69535	0.73071	0.7188	0.7086	0.69248	0.72157	0.70115	0.69723	0.6993	0.69711	0.6962	0.7245	0.73053	0.73248	0.72101	0.66581	0.68444	0.74396	0.7159	0.6767	0.69836	0.69671
		38.552	0.71602	0.70601	0.69706	0.68753	0.73851	0.71252	0.75695	0.7153	0.7133	0.69194	0.70761	0.72062	0.70206	0.68245	0.69335	0.74608	0.70627	0.6443	0.70265	0.66515	0.68836	0.66438	0.72282	0.67732	0.75433	0.6562	0.70019	0.68718	0.7057	0.68124	0.73482	0.74735	0.71225	0.69612	0.72335	0.67057	0.68882	0.69029	0.67973	0.68404	0.72576	0.69805	0.68109	0.76403	0.70937	0.72451	0.73486
		38.708	0.7253	0.76889	0.67703	0.69924	0.692	0.67167	0.73259	0.66612	0.73077	0.71931	0.72125	0.71187	0.779	0.74023	0.72991	0.7115	0.69329	0.72975	0.69719	0.70977	0.7222	0.75787	0.72984	0.70852	0.69635	0.66539	0.73202	0.69606	0.71046	0.70183	0.74	0.71473	0.68711	0.66229	0.67408	0.74056	0.6995	0.73792	0.6311	0.68632	0.71348	0.69038	0.69985	0.70336	0.70221	0.7052	0.72619
		38.865	0.71158	0.63372	0.66762	0.68766	0.70833	0.72328	0.73756	0.73383	0.69515	0.7373	0.7097	0.64697	0.68642	0.66641	0.71392	0.6998	0.7182	0.70212	0.68715	0.72937	0.71862	0.68136	0.68661	0.73284	0.68852	0.68584	0.70028	0.671	0.76253	0.66716	0.66578	0.69487	0.71815	0.70898	0.74383	0.66704	0.72388	0.7038	0.7091	0.64944	0.66742	0.68656	0.68522	0.64782	0.7108	0.7575	0.74344
		39.022	0.72849	0.6741	0.71882	0.68758	0.72301	0.71123	0.72747	0.71112	0.68027	0.69528	0.65927	0.71563	0.71257	0.72655	0.75113	0.7544	0.70921	0.68138	0.68088	0.67541	0.71388	0.66334	0.70584	0.73385	0.67478	0.69869	0.73046	0.69481	0.71882	0.7136	0.67898	0.69475	0.69753	0.66417	0.68661	0.69505	0.71802	0.70091	0.68966	0.70182	0.72464	0.7044	0.71245	0.70833	0.71533	0.654	0.72606
		39.179	0.65256	0.71175	0.65795	0.66667	0.74179	0.69449	0.71227	0.71277	0.75843	0.68852	0.72564	0.719	0.69923	0.74592	0.6877	0.72503	0.70449	0.70506	0.67882	0.76104	0.71725	0.71889	0.74372	0.67374	0.72261	0.74936	0.66937	0.75998	0.72089	0.73851	0.71199	0.72249	0.69395	0.74824	0.74351	0.71305	0.72841	0.68821	0.71013	0.71807	0.67901	0.65721	0.6748	0.71549	0.68936	0.68527	0.72029
		39.337	0.67433	0.70057	0.77056	0.68241	0.67337	0.65812	0.69365	0.69246	0.79378	0.73541	0.75769	0.67305	0.68207	0.73192	0.68448	0.67377	0.68454	0.66639	0.67328	0.6876	0.68544	0.68255	0.72547	0.69072	0.71168	0.70299	0.6836	0.68232	0.68637	0.709	0.70988	0.72399	0.62152	0.71725	0.71283	0.71585	0.69552	0.68425	0.69642	0.74092	0.68857	0.66056	0.74686	0.69847	0.6916	0.74639	0.74293
		39.495	0.73719	0.64186	0.71286	0.73535	0.7425	0.72044	0.70121	0.69793	0.73788	0.68876	0.74511	0.69838	0.68293	0.76206	0.63039	0.74479	0.70638	0.70989	0.73534	0.72113	0.72708	0.75708	0.74409	0.6438	0.66241	0.64547	0.66954	0.73589	0.66291	0.70123	0.7079	0.73433	0.69242	0.69307	0.7362	0.68332	0.74331	0.68161	0.70659	0.70742	0.71381	0.67599	0.68149	0.74395	0.66753	0.74788	0.71295
		39.653	0.72971	0.72392	0.76357	0.74865	0.71141	0.70159	0.72128	0.72723	0.7046	0.74818	0.69373	0.72937	0.69256	0.68317	0.76805	0.73638	0.70271	0.69996	0.65411	0.69774	0.71707	0.72671	0.68186	0.66771	0.68791	0.70168	0.68083	0.71446	0.72209	0.7212	0.74445	0.6835	0.71132	0.66851	0.66935	0.73549	0.69714	0.67584	0.69304	0.76225	0.69166	0.69434	0.62739	0.68095	0.71775	0.67165	0.69038
		39.812	0.72207	0.72393	0.68451	0.68311	0.69189	0.69656	0.76886	0.68009	0.65522	0.72161	0.69818	0.67149	0.74121	0.72051	0.74206	0.69357	0.71607	0.72243	0.71633	0.65957	0.66256	0.73338	0.71576	0.68312	0.6627	0.7107	0.71621	0.73112	0.72057	0.7216	0.71445	0.6619	0.74279	0.71494	0.72837	0.69539	0.7174	0.7501	0.69405	0.71239	0.7419	0.66029	0.71267	0.73057	0.69671	0.69323	0.68786
		39.971	0.67692	0.66769	0.71271	0.70757	0.72512	0.66469	0.71221	0.73455	0.728	0.7254	0.70182	0.63636	0.72772	0.72282	0.75234	0.69704	0.68193	0.75277	0.66613	0.71258	0.70459	0.74344	0.7398	0.71417	0.68589	0.66912	0.68809	0.69799	0.64056	0.71299	0.71703	0.66513	0.66039	0.70353	0.68298	0.72118	0.73007	0.6835	0.69703	0.66617	0.72983	0.68532	0.71446	0.74237	0.66491	0.73581	0.75554
		40.131	0.69507	0.67898	0.72982	0.6789	0.71613	0.64859	0.71237	0.67014	0.71942	0.68677	0.77445	0.71129	0.71114	0.73311	0.70272	0.69362	0.67565	0.7398	0.72988	0.70519	0.71946	0.78925	0.72699	0.66955	0.7175	0.70904	0.72025	0.69249	0.72297	0.73894	0.7502	0.73361	0.71656	0.66988	0.72735	0.69645	0.72601	0.61887	0.7075	0.77642	0.74687	0.69135	0.69359	0.70027	0.70681	0.71395	0.71934
		40.291	0.68276	0.68909	0.73283	0.68517	0.73844	0.71675	0.72207	0.69455	0.70624	0.6997	0.73411	0.69567	0.68842	0.66667	0.66624	0.66908	0.71789	0.66598	0.72479	0.70407	0.67016	0.72264	0.64389	0.76588	0.72654	0.67066	0.66449	0.75766	0.69408	0.71039	0.74308	0.70987	0.74605	0.71825	0.70586	0.67704	0.72109	0.72651	0.72616	0.67348	0.71778	0.68923	0.63818	0.67618	0.72456	0.70058	0.69889
		40.451	0.70934	0.69148	0.69378	0.72442	0.67746	0.712	0.71621	0.726	0.6679	0.6796	0.6555	0.71556	0.71643	0.67913	0.70864	0.68336	0.74002	0.67053	0.67724	0.74145	0.66429	0.74837	0.73112	0.68294	0.67698	0.69003	0.70116	0.70132	0.73306	0.70814	0.63575	0.72306	0.68051	0.69397	0.74542	0.71605	0.67994	0.70339	0.68954	0.7407	0.69493	0.73618	0.69827	0.72341	0.7219	0.69734	0.69085
		40.612	0.75192	0.70132	0.65602	0.70364	0.63218	0.70861	0.67374	0.67008	0.70912	0.70571	0.73153	0.71728	0.71815	0.70755	0.74094	0.70516	0.695	0.71416	0.63563	0.69329	0.73224	0.71198	0.68326	0.71209	0.71761	0.68546	0.68077	0.69372	0.66304	0.67002	0.74483	0.70363	0.73312	0.72875	0.68203	0.65441	0.72574	0.70525	0.69978	0.72351	0.69829	0.72817	0.69125	0.70158	0.70421	0.73382	0.77985
		40.773	0.67699	0.6843	0.72647	0.71214	0.72782	0.71129	0.73433	0.68842	0.71028	0.71986	0.76244	0.67229	0.68812	0.68834	0.67377	0.72128	0.71435	0.73773	0.70908	0.69871	0.70108	0.69875	0.70378	0.76376	0.70793	0.69541	0.71741	0.65726	0.74298	0.65434	0.73512	0.70847	0.64667	0.73281	0.74117	0.75264	0.67375	0.72099	0.69848	0.66837	0.71688	0.70774	0.66949	0.70609	0.75912	0.68419	0.74079
		40.934	0.70953	0.72758	0.68508	0.65529	0.64304	0.74087	0.72956	0.73754	0.67899	0.7304	0.69546	0.75989	0.71509	0.69022	0.71897	0.68476	0.72381	0.67897	0.70293	0.77861	0.68401	0.7395	0.67757	0.66967	0.72661	0.65525	0.72078	0.75011	0.74905	0.70173	0.76067	0.73336	0.71972	0.69402	0.70715	0.68153	0.74158	0.7079	0.73783	0.67137	0.69237	0.7329	0.66388	0.74942	0.70721	0.68003	0.71832
		41.096	0.7123	0.69053	0.77713	0.7044	0.66796	0.76296	0.71372	0.67647	0.65266	0.71893	0.66822	0.71997	0.6856	0.71745	0.71075	0.69153	0.70471	0.70714	0.7439	0.65806	0.72262	0.65961	0.69222	0.73307	0.69806	0.69109	0.74109	0.72231	0.68239	0.72071	0.7317	0.76264	0.72941	0.69968	0.71159	0.73307	0.72973	0.65026	0.70505	0.69168	0.65975	0.66031	0.6783	0.72689	0.71407	0.6974	0.69015
		41.258	0.71658	0.7084	0.78003	0.7175	0.73446	0.63933	0.69715	0.71857	0.67888	0.68977	0.70418	0.71279	0.734	0.67771	0.72079	0.7172	0.69095	0.73706	0.68357	0.75631	0.72648	0.71182	0.70803	0.65957	0.68236	0.72305	0.64911	0.6875	0.70998	0.66003	0.66465	0.66433	0.69556	0.68813	0.66297	0.73943	0.71565	0.71104	0.68409	0.72934	0.69816	0.70085	0.72109	0.76307	0.70953	0.7051	0.70737
		41.421	0.69867	0.69752	0.72122	0.75549	0.6747	0.64759	0.68457	0.73032	0.72807	0.66908	0.68182	0.75609	0.71833	0.69371	0.6598	0.7288	0.68465	0.72853	0.74478	0.67722	0.74914	0.75377	0.75572	0.70755	0.69697	0.72522	0.67901	0.63625	0.71858	0.73145	0.70945	0.72716	0.74421	0.75932	0.70517	0.72666	0.68635	0.74035	0.72168	0.73436	0.75021	0.66269	0.7496	0.73801	0.69294	0.6548	0.71445
		41.584	0.71328	0.7314	0.78741	0.6966	0.7226	0.69599	0.69433	0.7184	0.66794	0.71026	0.66314	0.72312	0.6831	0.6746	0.75165	0.73372	0.64262	0.69882	0.69748	0.71495	0.68201	0.67812	0.69604	0.71403	0.71077	0.71185	0.70743	0.67157	0.77223	0.76122	0.73113	0.67918	0.66236	0.69965	0.72432	0.73974	0.67676	0.71535	0.72449	0.66096	0.69417	0.6708	0.71394	0.6985	0.69816	0.67933	0.69397
		41.747	0.72511	0.73152	0.74911	0.69382	0.68621	0.67228	0.73286	0.68448	0.71352	0.67594	0.73496	0.72467	0.70045	0.73256	0.63652	0.73088	0.689	0.74136	0.72208	0.70741	0.72862	0.71815	0.73716	0.74877	0.69172	0.72747	0.72966	0.67257	0.70141	0.65843	0.69148	0.6763	0.70409	0.70664	0.70867	0.69419	0.69807	0.69348	0.70666	0.7144	0.70453	0.69079	0.73691	0.68897	0.70663	0.68959	0.67315
		41.911	0.70965	0.68473	0.67857	0.69037	0.7421	0.7244	0.74017	0.7619	0.75945	0.68676	0.68366	0.6736	0.7693	0.71279	0.75527	0.69378	0.73151	0.70107	0.76504	0.674	0.7006	0.70012	0.68734	0.71387	0.68232	0.67927	0.67895	0.67757	0.70399	0.70395	0.72011	0.66015	0.68745	0.70163	0.67598	0.74191	0.67181	0.75579	0.69775	0.74659	0.81313	0.69842	0.74457	0.69501	0.69874	0.76158	0.70096
		42.076	0.71987	0.75107	0.74369	0.71728	0.74231	0.73303	0.68295	0.72921	0.70018	0.70652	0.72704	0.70207	0.66875	0.70497	0.71865	0.70446	0.79312	0.73565	0.69664	0.70545	0.73325	0.71875	0.69208	0.68755	0.70897	0.74968	0.70477	0.7585	0.68946	0.72145	0.73358	0.70546	0.71144	0.70247	0.69	0.677	0.70113	0.71875	0.70962	0.72393	0.72478	0.67379	0.69735	0.71489	0.6778	0.68192	0.70365
		42.24	0.72207	0.76263	0.67639	0.70743	0.6645	0.69069	0.73944	0.71945	0.70397	0.70542	0.71201	0.72247	0.69308	0.69736	0.70803	0.74266	0.71635	0.67367	0.74463	0.75183	0.74371	0.6936	0.68993	0.70285	0.71897	0.72377	0.68981	0.73922	0.69076	0.76319	0.66189	0.69887	0.7161	0.67476	0.7218	0.72179	0.66534	0.70708	0.72506	0.64976	0.73502	0.7154	0.70649	0.72709	0.75841	0.67685	0.63288
		42.405	0.66181	0.70844	0.77346	0.73039	0.69231	0.7308	0.70065	0.71385	0.69343	0.71125	0.65246	0.75148	0.76855	0.67684	0.67745	0.70978	0.69183	0.72751	0.69639	0.69049	0.75912	0.69121	0.69777	0.74321	0.70928	0.68184	0.65103	0.74701	0.74238	0.72301	0.72147	0.72183	0.68613	0.69124	0.67734	0.70378	0.70783	0.75061	0.69694	0.69285	0.72202	0.66288	0.70474	0.66335	0.71562	0.74118	0.73682
		42.571	0.72629	0.64246	0.70525	0.6637	0.73181	0.71536	0.70432	0.70293	0.70833	0.75173	0.70356	0.69467	0.71469	0.71626	0.72115	0.68396	0.72697	0.70983	0.72816	0.69358	0.698	0.71088	0.6481	0.74376	0.74401	0.73675	0.67445	0.73057	0.68652	0.7169	0.74701	0.67102	0.72989	0.70567	0.69354	0.72302	0.70467	0.69549	0.69022	0.71978	0.69635	0.73413	0.70474	0.72833	0.68346	0.69908	0.7305
		42.737	0.72508	0.6949	0.74456	0.74596	0.68531	0.72105	0.7699	0.73129	0.6687	0.68628	0.73863	0.69204	0.71773	0.67055	0.68394	0.76415	0.71537	0.65838	0.71013	0.69292	0.67465	0.69358	0.74057	0.71783	0.7065	0.74577	0.66198	0.66091	0.71854	0.72068	0.67084	0.71902	0.70133	0.74862	0.72969	0.73797	0.70214	0.71675	0.76312	0.73333	0.68613	0.69906	0.70388	0.70581	0.72811	0.68755	0.74422
		42.904	0.70596	0.68219	0.71904	0.72553	0.74134	0.7016	0.72896	0.75424	0.70512	0.6559	0.73619	0.68172	0.70069	0.70201	0.72427	0.72961	0.68197	0.69029	0.69387	0.71299	0.71644	0.70925	0.76065	0.72937	0.75964	0.69819	0.73067	0.71106	0.72546	0.70629	0.69933	0.69079	0.70186	0.66944	0.70652	0.71348	0.6877	0.72168	0.64848	0.68097	0.7138	0.67447	0.72453	0.71271	0.69592	0.65087	0.70467
		43.071	0.69304	0.69638	0.71179	0.65185	0.68416	0.74791	0.68206	0.752	0.67683	0.67493	0.73419	0.6863	0.70417	0.63825	0.75312	0.68714	0.75854	0.74956	0.71054	0.75524	0.65268	0.72569	0.71815	0.68891	0.68846	0.70203	0.71754	0.66573	0.73877	0.65999	0.76394	0.69187	0.71932	0.69249	0.72443	0.73799	0.68665	0.71817	0.68261	0.6974	0.72879	0.73482	0.70728	0.70327	0.69496	0.69992	0.66806
		43.238	0.67157	0.70801	0.72975	0.68943	0.69368	0.66622	0.74142	0.70905	0.68063	0.70687	0.66637	0.77608	0.69342	0.74281	0.72109	0.73295	0.70429	0.72662	0.67309	0.71943	0.73217	0.69221	0.69464	0.72357	0.69368	0.65104	0.75966	0.6954	0.6949	0.71251	0.69141	0.66977	0.73675	0.70428	0.75031	0.66504	0.67683	0.76418	0.67165	0.73632	0.71603	0.71938	0.65909	0.70822	0.71896	0.69414	0.73957
		43.406	0.66477	0.75386	0.72209	0.73319	0.73318	0.67229	0.70683	0.65757	0.70622	0.71518	0.67797	0.67656	0.7164	0.68552	0.71915	0.71521	0.73911	0.69652	0.65292	0.70462	0.68888	0.72325	0.67333	0.69286	0.71107	0.6702	0.74443	0.70989	0.66167	0.67727	0.67107	0.6827	0.73495	0.68441	0.66995	0.70935	0.70409	0.6495	0.69562	0.71363	0.70658	0.72374	0.7445	0.66155	0.69273	0.67615	0.70715
		43.574	0.69583	0.70994	0.70045	0.71442	0.71395	0.7196	0.71162	0.68836	0.68578	0.7015	0.76702	0.67549	0.70688	0.72217	0.70352	0.71128	0.73283	0.6875	0.67395	0.71918	0.74533	0.722	0.73387	0.74377	0.62127	0.66667	0.69328	0.67516	0.71995	0.70778	0.72403	0.72535	0.67659	0.75362	0.68387	0.6936	0.71429	0.64016	0.66868	0.71564	0.70468	0.63485	0.70407	0.70186	0.65679	0.65703	0.70698
		43.743	0.71994	0.69047	0.70856	0.68405	0.68918	0.69742	0.74287	0.71261	0.74172	0.72503	0.68331	0.6827	0.72464	0.63955	0.75466	0.6796	0.71055	0.71075	0.67713	0.64223	0.66124	0.70197	0.72934	0.71135	0.69192	0.65534	0.72238	0.70492	0.66255	0.69726	0.75235	0.73827	0.74136	0.73488	0.67897	0.69323	0.73753	0.69266	0.73718	0.76176	0.73601	0.69041	0.6942	0.68016	0.71177	0.7618	0.64674
		43.912	0.6707	0.68658	0.69815	0.71104	0.7463	0.7241	0.74252	0.74976	0.7785	0.72706	0.6837	0.74383	0.66848	0.69444	0.71944	0.71143	0.69651	0.70826	0.70424	0.68039	0.72858	0.67515	0.71572	0.73132	0.70934	0.70009	0.72746	0.68083	0.7035	0.74172	0.6919	0.74941	0.65918	0.7051	0.71471	0.72261	0.70043	0.69846	0.72084	0.67049	0.7444	0.66126	0.67162	0.71934	0.68735	0.72704	0.69228
		44.082	0.72864	0.68765	0.67574	0.73421	0.65202	0.69035	0.67588	0.71277	0.68833	0.64357	0.71041	0.72102	0.67758	0.78368	0.71255	0.74139	0.75719	0.7032	0.71323	0.72036	0.74167	0.72227	0.69549	0.7085	0.74732	0.67887	0.68584	0.71092	0.68674	0.71471	0.66878	0.69344	0.67143	0.67468	0.71506	0.62569	0.75294	0.69309	0.71736	0.70094	0.71262	0.70252	0.68371	0.71121	0.69128	0.65425	0.7052
		44.252	0.6865	0.64141	0.68638	0.7	0.68282	0.73617	0.73392	0.7442	0.75702	0.72874	0.70981	0.67715	0.70144	0.67102	0.71326	0.73821	0.67616	0.75333	0.7106	0.70069	0.67922	0.70018	0.7073	0.72007	0.67731	0.67819	0.67356	0.68644	0.67102	0.68872	0.6954	0.72286	0.68123	0.71025	0.69562	0.71226	0.68619	0.70237	0.7262	0.7042	0.68883	0.67797	0.71725	0.71343	0.6672	0.67399	0.72095
		44.423	0.67125	0.72707	0.67886	0.72753	0.76719	0.73215	0.71696	0.71429	0.73913	0.67126	0.72828	0.65695	0.7361	0.71633	0.69606	0.76345	0.61165	0.66851	0.7203	0.68771	0.78033	0.67088	0.69793	0.71218	0.71754	0.73336	0.75353	0.70202	0.70325	0.68964	0.79888	0.74968	0.7083	0.69424	0.67164	0.70743	0.70548	0.70965	0.7098	0.64295	0.7084	0.70736	0.71591	0.65105	0.70547	0.7408	0.71261
		44.594	0.74281	0.72513	0.73368	0.69041	0.68022	0.67596	0.69317	0.68553	0.71223	0.69953	0.70921	0.74	0.73241	0.7075	0.71008	0.7352	0.69671	0.71227	0.69845	0.71158	0.69304	0.7199	0.74048	0.69466	0.71889	0.71524	0.65078	0.68013	0.73836	0.72731	0.68298	0.70081	0.70475	0.66746	0.66476	0.71183	0.70629	0.6949	0.72121	0.70863	0.75087	0.73792	0.69876	0.69658	0.72098	0.73764	0.71827
		44.766	0.69161	0.72417	0.73365	0.73584	0.68713	0.72691	0.70206	0.6787	0.71318	0.70901	0.66799	0.66267	0.66797	0.703	0.72657	0.69678	0.77772	0.6516	0.68988	0.74652	0.73746	0.65142	0.71897	0.68787	0.69484	0.70039	0.70548	0.65838	0.69737	0.70633	0.70516	0.74783	0.69877	0.74264	0.71727	0.71945	0.66542	0.74476	0.64447	0.681	0.6917	0.71287	0.69326	0.76982	0.71593	0.67694	0.70355
		44.938	0.67716	0.73112	0.75279	0.69726	0.72161	0.70724	0.68994	0.79091	0.74106	0.70833	0.73752	0.6761	0.68118	0.72745	0.69943	0.68382	0.70105	0.65754	0.71751	0.72788	0.68057	0.72884	0.69987	0.74955	0.7151	0.6681	0.71517	0.66611	0.701	0.6886	0.76193	0.68896	0.72861	0.73438	0.63939	0.71598	0.72508	0.69332	0.73805	0.63711	0.74968	0.69886	0.71453	0.71333	0.69777	0.70598	0.68831
		45.111	0.65931	0.71876	0.77693	0.65675	0.76841	0.65597	0.66455	0.7027	0.78282	0.72334	0.71453	0.72496	0.74191	0.65393	0.6757	0.74037	0.71534	0.67363	0.73621	0.63847	0.69284	0.75234	0.73201	0.69412	0.76953	0.72479	0.63414	0.72594	0.70539	0.77666	0.69447	0.60978	0.70848	0.70107	0.65231	0.72499	0.67767	0.7402	0.73684	0.66667	0.69303	0.70322	0.67047	0.7268	0.68189	0.71601	0.72654
		45.284	0.63541	0.6597	0.71607	0.66323	0.66144	0.71843	0.73423	0.70363	0.69664	0.6742	0.69439	0.71522	0.74416	0.74195	0.72961	0.72199	0.68764	0.75494	0.6879	0.7202	0.75537	0.68339	0.77185	0.65455	0.70375	0.73915	0.70442	0.68007	0.71403	0.76923	0.78226	0.7008	0.69664	0.72096	0.72244	0.70117	0.75124	0.68469	0.64627	0.73861	0.69098	0.7175	0.70339	0.69843	0.71032	0.73195	0.72121
		45.458	0.63665	0.75248	0.73447	0.70355	0.65203	0.74126	0.73211	0.76646	0.71596	0.71878	0.64148	0.69834	0.72379	0.7173	0.64623	0.67204	0.74823	0.61481	0.71541	0.71057	0.75048	0.72004	0.66785	0.7341	0.681	0.66848	0.69607	0.66285	0.72851	0.73108	0.73748	0.72756	0.69937	0.71378	0.76769	0.74597	0.71169	0.71919	0.65965	0.75	0.69154	0.69726	0.66329	0.73013	0.7119	0.66313	0.72169
		45.633	0.68917	0.68289	0.70804	0.69441	0.69079	0.7022	0.74356	0.75941	0.67642	0.69776	0.74041	0.72623	0.67726	0.70231	0.78049	0.71177	0.73632	0.70339	0.73053	0.65436	0.69381	0.6484	0.72654	0.72286	0.69982	0.699	0.66947	0.71129	0.63147	0.70839	0.73316	0.76256	0.69091	0.67669	0.75249	0.69877	0.77556	0.68446	0.70774	0.69297	0.68964	0.73274	0.74978	0.69627	0.70731	0.70641	0.74824
		45.807	0.72818	0.69865	0.76966	0.67647	0.7181	0.68842	0.618	0.71919	0.67011	0.67593	0.68504	0.71673	0.76558	0.69594	0.68262	0.69846	0.72107	0.71441	0.71325	0.69626	0.75708	0.71142	0.69431	0.73151	0.68018	0.72099	0.66583	0.71625	0.6675	0.67369	0.70568	0.71036	0.745	0.68768	0.71911	0.67131	0.72686	0.70964	0.69738	0.71208	0.76519	0.69942	0.67669	0.71945	0.70943	0.70776	0.68348
		45.983	0.71834	0.72219	0.76637	0.73755	0.69372	0.67745	0.66914	0.72368	0.73594	0.68833	0.73871	0.72384	0.74696	0.67109	0.69039	0.72258	0.73679	0.74268	0.71199	0.77364	0.71995	0.70807	0.7372	0.7274	0.75078	0.6971	0.68263	0.73933	0.72814	0.72986	0.65235	0.66584	0.71558	0.68474	0.70059	0.69766	0.76043	0.64778	0.66479	0.73952	0.68904	0.724	0.72385	0.71606	0.6879	0.68522	0.69055
		46.159	0.71717	0.72951	0.7156	0.69301	0.79873	0.76549	0.72858	0.6958	0.76511	0.72556	0.68712	0.69394	0.65981	0.72411	0.70208	0.71311	0.66931	0.66652	0.72238	0.74536	0.71012	0.749	0.71974	0.66903	0.68127	0.72511	0.71728	0.70741	0.65805	0.71824	0.74478	0.68072	0.6432	0.68211	0.72782	0.72833	0.71366	0.7347	0.69908	0.72876	0.68154	0.70593	0.67425	0.69218	0.71257	0.68807	0.70211
		46.336	0.7444	0.69045	0.70963	0.66015	0.69283	0.67846	0.70136	0.68377	0.74306	0.67833	0.71142	0.68832	0.72685	0.72397	0.72238	0.7	0.70057	0.66123	0.6872	0.77433	0.7	0.77583	0.75799	0.67991	0.699	0.65328	0.69396	0.7456	0.71509	0.65615	0.74149	0.67978	0.68166	0.71558	0.69794	0.74611	0.73639	0.66695	0.71013	0.69031	0.72175	0.7629	0.77189	0.65699	0.69218	0.739	0.6896
		46.513	0.68871	0.70279	0.70489	0.71711	0.74161	0.64859	0.69195	0.68844	0.75658	0.71878	0.70296	0.73228	0.68875	0.68549	0.76239	0.71525	0.72199	0.70607	0.68933	0.67086	0.75287	0.70396	0.69753	0.7425	0.66836	0.7241	0.71391	0.68929	0.72343	0.66756	0.73258	0.69537	0.73943	0.67185	0.74943	0.73915	0.67402	0.71353	0.73966	0.72516	0.76247	0.7515	0.7076	0.72543	0.71744	0.66667	0.68035
		46.69	0.71797	0.72775	0.72292	0.71281	0.73398	0.71818	0.68194	0.7202	0.67166	0.7246	0.78177	0.79354	0.73634	0.63433	0.70602	0.73936	0.73036	0.72666	0.7162	0.68893	0.75358	0.73611	0.76954	0.73441	0.67378	0.69423	0.66401	0.73059	0.69438	0.73571	0.75498	0.67643	0.72325	0.66351	0.71909	0.69241	0.66667	0.72109	0.73739	0.72463	0.75683	0.65962	0.70824	0.62138	0.7492	0.74805	0.66455
		46.869	0.70478	0.73738	0.74851	0.73452	0.69259	0.73161	0.72641	0.66475	0.65708	0.75433	0.69478	0.71743	0.70644	0.7334	0.67296	0.71283	0.68045	0.7078	0.72523	0.74675	0.70313	0.75349	0.66976	0.71826	0.69536	0.70524	0.67839	0.71368	0.7062	0.69386	0.70009	0.71698	0.75415	0.658	0.72801	0.74407	0.71035	0.75484	0.73253	0.68314	0.70169	0.67295	0.739	0.70042	0.68985	0.6901	0.7126
		47.048	0.698	0.63535	0.73973	0.70729	0.6906	0.7381	0.71785	0.68323	0.73508	0.74917	0.73796	0.69933	0.67984	0.65337	0.62821	0.68835	0.72227	0.69183	0.70734	0.74133	0.74747	0.63525	0.70704	0.70204	0.72048	0.72093	0.74293	0.70227	0.71626	0.68772	0.69973	0.68948	0.70424	0.63303	0.68391	0.73314	0.66765	0.66626	0.64802	0.67201	0.73135	0.67573	0.70549	0.69089	0.76767	0.70523	0.72367
		47.227	0.80466	0.71217	0.69025	0.68854	0.7066	0.73305	0.66807	0.72435	0.64269	0.68507	0.68469	0.70367	0.74525	0.76606	0.73504	0.6931	0.67597	0.76561	0.76359	0.75099	0.69053	0.73086	0.67518	0.76762	0.69409	0.72556	0.677	0.69206	0.73949	0.67568	0.72964	0.64736	0.67293	0.7163	0.69039	0.70185	0.7107	0.66558	0.68206	0.67089	0.74578	0.73021	0.76896	0.7338	0.69284	0.77852	0.74185
		47.407	0.66518	0.71436	0.61506	0.68109	0.68867	0.68975	0.70395	0.7204	0.67717	0.73144	0.69026	0.74433	0.75164	0.72785	0.71462	0.67502	0.6837	0.74316	0.69946	0.64105	0.67554	0.69042	0.64752	0.68347	0.69517	0.66092	0.64209	0.69043	0.69665	0.70845	0.70919	0.71607	0.74342	0.71523	0.71117	0.69186	0.72304	0.72906	0.69996	0.77042	0.70308	0.68383	0.68691	0.77911	0.68401	0.6794	0.67581
		47.588	0.67709	0.77756	0.7332	0.68084	0.67964	0.73882	0.72672	0.63045	0.77125	0.72074	0.7191	0.65333	0.70398	0.72341	0.64446	0.76403	0.68004	0.7147	0.72942	0.73917	0.7125	0.73572	0.69168	0.76054	0.70596	0.71911	0.6822	0.8099	0.72944	0.69356	0.69901	0.66885	0.68186	0.71297	0.73824	0.74542	0.67446	0.67765	0.6639	0.74967	0.76447	0.76999	0.75581	0.70424	0.74048	0.73093	0.74265
		47.77	0.70461	0.67205	0.76763	0.75766	0.71651	0.69155	0.68322	0.69497	0.69541	0.74368	0.67458	0.71827	0.75348	0.69409	0.68635	0.66729	0.75982	0.71749	0.67335	0.673	0.6615	0.718	0.68938	0.73417	0.72387	0.69644	0.72587	0.68423	0.72133	0.657	0.72404	0.68929	0.76934	0.78058	0.65053	0.69569	0.66191	0.67259	0.69913	0.69516	0.67335	0.67209	0.70226	0.6772	0.71192	0.65781	0.70706
		47.952	0.67734	0.73785	0.69774	0.7078	0.79036	0.69943	0.6854	0.66233	0.70332	0.7098	0.74576	0.75954	0.65595	0.74988	0.68539	0.68615	0.66976	0.7186	0.67032	0.70251	0.66563	0.70314	0.74061	0.69108	0.68334	0.72222	0.70367	0.77804	0.74194	0.72029	0.71796	0.69643	0.68423	0.73473	0.70553	0.70596	0.72011	0.72494	0.67631	0.69177	0.67398	0.70189	0.73232	0.6752	0.76543	0.70871	0.72843
		48.134	0.75566	0.6858	0.74041	0.74866	0.72231	0.69379	0.70201	0.76004	0.70108	0.74546	0.68964	0.71092	0.72695	0.65826	0.73835	0.70577	0.79595	0.74342	0.70799	0.738	0.66025	0.72468	0.72144	0.63606	0.70841	0.70133	0.68141	0.71329	0.71448	0.7044	0.63747	0.75905	0.70253	0.7313	0.72043	0.68336	0.6909	0.7285	0.67631	0.69375	0.62261	0.72383	0.68807	0.67364	0.68533	0.6917	0.71193
		48.318	0.63844	0.73337	0.74289	0.66263	0.71015	0.73892	0.69839	0.73455	0.71387	0.7043	0.74503	0.75431	0.69514	0.78684	0.65764	0.65975	0.6908	0.64203	0.72431	0.70643	0.71727	0.73864	0.68459	0.68155	0.72554	0.67809	0.67015	0.71137	0.74507	0.71966	0.71986	0.70387	0.76288	0.70039	0.63729	0.67091	0.70068	0.67045	0.71384	0.69195	0.7214	0.72042	0.6766	0.7285	0.71306	0.71998	0.65233
		48.501	0.71074	0.72781	0.67765	0.76105	0.68583	0.72351	0.7315	0.67934	0.72057	0.71092	0.67345	0.67387	0.68448	0.65796	0.72893	0.7289	0.66697	0.69548	0.67698	0.73343	0.64295	0.68523	0.72052	0.69411	0.71051	0.68972	0.62352	0.74988	0.74173	0.63474	0.68346	0.69973	0.70624	0.67983	0.67414	0.73028	0.67101	0.72881	0.67694	0.76667	0.71714	0.66368	0.75386	0.69798	0.67891	0.73611	0.68351
		48.686	0.74787	0.69064	0.70935	0.70548	0.73038	0.68197	0.67229	0.74936	0.71966	0.73564	0.68429	0.70626	0.66243	0.71859	0.70204	0.66434	0.73742	0.70837	0.77673	0.73229	0.70416	0.67785	0.74512	0.70043	0.68747	0.6649	0.6962	0.68665	0.68539	0.71535	0.68021	0.7073	0.66305	0.69793	0.67603	0.70544	0.74464	0.69407	0.7212	0.76631	0.73184	0.72132	0.64134	0.64093	0.71151	0.66526	0.64116
		48.871	0.71354	0.70293	0.68147	0.74676	0.64219	0.71268	0.66355	0.75719	0.74883	0.68113	0.77034	0.74145	0.74962	0.76767	0.72797	0.6585	0.64043	0.736	0.69817	0.73233	0.71908	0.72053	0.71337	0.62616	0.69276	0.6634	0.73196	0.70219	0.71759	0.70257	0.70755	0.66899	0.69899	0.67112	0.67877	0.66606	0.71171	0.68714	0.73539	0.70922	0.68636	0.7703	0.64651	0.72401	0.72203	0.71299	0.69572
		49.057	0.71557	0.74432	0.68855	0.68798	0.69901	0.68436	0.6746	0.67398	0.68612	0.69428	0.68463	0.7121	0.67394	0.72392	0.73259	0.76045	0.69296	0.66405	0.65652	0.7302	0.70912	0.69466	0.69293	0.66276	0.68799	0.70571	0.69391	0.76639	0.71319	0.66466	0.70369	0.64607	0.68674	0.73248	0.70036	0.77411	0.67758	0.69893	0.71655	0.74646	0.68338	0.6556	0.71483	0.73333	0.71442	0.71971	0.729
		49.244	0.72265	0.73621	0.68006	0.68393	0.74714	0.70216	0.69644	0.7332	0.68344	0.69908	0.72233	0.67484	0.70714	0.66915	0.71607	0.7223	0.69447	0.68334	0.72965	0.66829	0.75283	0.67925	0.72233	0.72079	0.70806	0.67288	0.69855	0.74177	0.73715	0.77395	0.70208	0.72843	0.72782	0.67089	0.71649	0.71908	0.71409	0.69128	0.68468	0.66356	0.72868	0.6289	0.69305	0.72049	0.6688	0.63125	0.74263
		49.432	0.77314	0.72665	0.66963	0.71327	0.67554	0.74563	0.78498	0.76444	0.68993	0.71876	0.77817	0.69257	0.67296	0.72491	0.71385	0.71758	0.65034	0.65007	0.6415	0.72002	0.67096	0.68551	0.68017	0.71119	0.74628	0.73239	0.76032	0.73359	0.72633	0.76222	0.74153	0.69309	0.68334	0.67222	0.68439	0.68341	0.79329	0.74674	0.7833	0.69841	0.6994	0.71132	0.71796	0.71671	0.7354	0.69361	0.70718
		49.62	0.68781	0.73463	0.66047	0.74241	0.68535	0.69623	0.67795	0.73439	0.69766	0.71661	0.65114	0.75921	0.66953	0.7056	0.6707	0.73987	0.6904	0.70306	0.649	0.76825	0.73453	0.70545	0.71501	0.76573	0.73709	0.69259	0.69696	0.70152	0.70116	0.72749	0.67596	0.66946	0.7215	0.75023	0.696	0.73123	0.73644	0.70844	0.70588	0.65204	0.66711	0.7133	0.70646	0.73721	0.70302	0.71137	0.70406
		49.809	0.67852	0.75104	0.72637	0.69133	0.67569	0.64969	0.67921	0.67621	0.68855	0.65541	0.75036	0.6598	0.75259	0.72929	0.71605	0.72144	0.70107	0.66415	0.70201	0.70902	0.72283	0.65273	0.72326	0.71105	0.71797	0.64764	0.70761	0.74828	0.70495	0.70365	0.7216	0.72705	0.68247	0.69809	0.70452	0.71188	0.69482	0.67773	0.67249	0.7124	0.66578	0.71422	0.73272	0.7302	0.72079	0.7137	0.70546
		49.998	0.69625	0.65353	0.65771	0.73658	0.74134	0.70228	0.68418	0.69376	0.69694	0.71344	0.7158	0.70024	0.73204	0.76304	0.68712	0.70622	0.66187	0.67835	0.70493	0.65045	0.73199	0.67864	0.68879	0.71372	0.68887	0.69035	0.7955	0.71973	0.72932	0.72092	0.73197	0.65731	0.71193	0.66727	0.71681	0.68023	0.70887	0.72783	0.74388	0.71812	0.66318	0.6875	0.72303	0.6934	0.72176	0.67683	0.69604
		50.189	0.67264	0.66501	0.74419	0.69888	0.69845	0.78608	0.71931	0.67115	0.72444	0.65634	0.7218	0.62402	0.68859	0.67218	0.70402	0.77038	0.66167	0.67672	0.67114	0.73694	0.64252	0.757	0.66729	0.63078	0.75253	0.69227	0.66512	0.71498	0.69006	0.76162	0.68548	0.68588	0.70747	0.65123	0.77255	0.67797	0.72035	0.70267	0.64348	0.7269	0.6982	0.71194	0.7281	0.70468	0.72341	0.71859	0.69125
		50.38	0.75751	0.69421	0.6983	0.67953	0.67905	0.77648	0.69329	0.72445	0.73161	0.73474	0.6768	0.72922	0.67558	0.7012	0.71726	0.68371	0.74111	0.74117	0.72297	0.72366	0.70109	0.68109	0.71422	0.70076	0.6922	0.68798	0.71805	0.67431	0.67541	0.69528	0.65291	0.72898	0.65021	0.67455	0.72928	0.69175	0.7845	0.64545	0.74245	0.71565	0.66875	0.6869	0.72191	0.66416	0.73536	0.69019	0.74381
		50.572	0.75055	0.67802	0.69767	0.75953	0.70131	0.71992	0.79495	0.68099	0.74573	0.73035	0.69303	0.69276	0.70614	0.71131	0.75642	0.74272	0.73699	0.66987	0.68303	0.68012	0.65898	0.68676	0.7087	0.70326	0.71973	0.71018	0.74404	0.70623	0.67176	0.68539	0.66938	0.6967	0.74236	0.72412	0.74067	0.6965	0.67479	0.71461	0.7365	0.73588	0.69491	0.69956	0.72687	0.70162	0.75704	0.67006	0.64938
		50.764	0.66415	0.71266	0.68966	0.80218	0.72386	0.664	0.69852	0.69659	0.68471	0.68561	0.72581	0.70689	0.74891	0.62282	0.69271	0.81198	0.71133	0.68587	0.72964	0.67544	0.76893	0.7199	0.777	0.74947	0.76927	0.71246	0.75101	0.69496	0.6977	0.74276	0.70847	0.74905	0.71939	0.71156	0.6829	0.7315	0.64079	0.72838	0.75012	0.67361	0.70142	0.6895	0.69541	0.66271	0.67572	0.71206	0.73197
		50.958	0.72661	0.66802	0.68829	0.74706	0.71973	0.69074	0.71873	0.69243	0.68848	0.706	0.66955	0.72594	0.68599	0.68762	0.67285	0.67453	0.73463	0.68993	0.73238	0.73517	0.68904	0.68108	0.71806	0.73859	0.70416	0.72297	0.73692	0.72412	0.68642	0.75339	0.67316	0.71674	0.64888	0.7114	0.69162	0.74849	0.65449	0.67978	0.66037	0.73475	0.63615	0.70422	0.7079	0.72667	0.74755	0.67554	0.71263
		51.152	0.66501	0.64907	0.75171	0.68985	0.63591	0.65978	0.6939	0.73616	0.67128	0.73767	0.7182	0.74266	0.68257	0.66276	0.73844	0.66956	0.68949	0.76488	0.7613	0.65581	0.65616	0.74903	0.64333	0.73796	0.6919	0.72248	0.74217	0.6793	0.65757	0.70979	0.68845	0.65339	0.70357	0.67222	0.66124	0.68872	0.6421	0.73954	0.69944	0.74427	0.74187	0.68265	0.67676	0.73051	0.65588	0.67887	0.77633
		51.347	0.64836	0.67834	0.70963	0.72804	0.75119	0.72428	0.69669	0.7439	0.67755	0.67928	0.68676	0.70494	0.63962	0.70769	0.71791	0.68293	0.71093	0.65328	0.74509	0.64695	0.76212	0.69373	0.76078	0.66921	0.72894	0.72859	0.75215	0.71656	0.72119	0.67528	0.71316	0.70034	0.70074	0.69815	0.68797	0.70161	0.75185	0.66921	0.68984	0.63836	0.70972	0.68789	0.7214	0.69452	0.68038	0.74192	0.67424
		51.543	0.72889	0.70745	0.7422	0.64787	0.67053	0.79058	0.70217	0.76146	0.72135	0.72477	0.68676	0.75484	0.72391	0.67502	0.75065	0.72907	0.77572	0.69437	0.66634	0.72185	0.6853	0.72252	0.66537	0.68505	0.66796	0.74773	0.71021	0.74225	0.75916	0.71469	0.64384	0.64911	0.72081	0.74747	0.7423	0.671	0.6998	0.68031	0.71268	0.68253	0.71626	0.66923	0.71701	0.72855	0.73635	0.75101	0.6868
		51.74	0.66763	0.70762	0.69907	0.79032	0.64817	0.75501	0.7265	0.64681	0.71773	0.72661	0.67154	0.66714	0.66957	0.78823	0.72338	0.72503	0.69649	0.72362	0.62172	0.69431	0.73215	0.70015	0.69062	0.6588	0.72852	0.63744	0.74987	0.69101	0.63547	0.70282	0.69314	0.71174	0.66682	0.67191	0.70537	0.70047	0.68287	0.68511	0.70775	0.67209	0.72485	0.77462	0.66919	0.74105	0.67462	0.68989	0.66609
		51.938	0.8	0.81721	0.7397	0.70132	0.72119	0.70115	0.72662	0.73028	0.67518	0.64335	0.67786	0.70533	0.71456	0.65084	0.65659	0.69917	0.67552	0.67451	0.68157	0.658	0.69231	0.69125	0.73111	0.7134	0.69908	0.7191	0.76605	0.72395	0.7461	0.67855	0.67816	0.66895	0.72681	0.77054	0.71359	0.71429	0.74866	0.66579	0.71361	0.69914	0.64559	0.73901	0.7595	0.71884	0.7122	0.67745	0.6613
		52.136	0.72687	0.64817	0.69827	0.7231	0.65526	0.67344	0.74853	0.77114	0.72006	0.69403	0.6992	0.71475	0.66702	0.75262	0.65878	0.74487	0.72997	0.73816	0.6517	0.7055	0.68684	0.71748	0.75978	0.72934	0.66928	0.7228	0.73323	0.70181	0.69338	0.72444	0.72217	0.62534	0.76653	0.70131	0.7831	0.69491	0.71032	0.71263	0.68935	0.67375	0.67694	0.69955	0.67618	0.71865	0.69635	0.76675	0.69406
		52.335	0.65549	0.66827	0.7028	0.69474	0.67036	0.68987	0.67173	0.72284	0.66347	0.76285	0.7028	0.69162	0.72586	0.66874	0.6742	0.71465	0.72819	0.75038	0.67243	0.68124	0.68674	0.73237	0.7257	0.75351	0.68429	0.68844	0.68222	0.62203	0.73353	0.70125	0.65761	0.72028	0.71044	0.7041	0.69617	0.71917	0.69953	0.71789	0.71866	0.67541	0.6967	0.72365	0.73279	0.71597	0.68188	0.75288	0.74639
[truncated: 35 more rows]
[truncated: 2,590 more columns]

## Sheet: figure6 m
			Wavelength (nm)
[truncated: 815 more rows]
[truncated: 2,590 more columns]

## Sheet: figure6 n
			Wavelength (nm)
[truncated: 821 more rows]
[truncated: 2,590 more columns]

[truncated: 6 more sheets: figure6 o, supplementary fig.2 abcde, supplementary fig.2 fghij, supplementary fig.10, supplementary fig.13 g, supplementary fig.15 abc]
